# Supplementary material for: Di-μ-oxido-bis­({2,2′-[ethane-1,2-diylbis(nitrilo­methanylyl­idene)]diphenolato}titanium(IV)) chloro­form disolvate
Source: Acta Crystallogr Sect E Struct Rep Online. 2013 Oct 31;69(Pt 11):m626–7. doi: 10.1107/S1600536813029371 (PMC3884274; doi:10.1107/S1600536813029371)
Supplement: Supplementary file 2 [file e-69-0m626-Isup2.hkl]

# 
# h,k,l, Fc-squared, Fo-squared, sigma(Fo-squared) and status flag 
# 
data_I
_shelx_title ' a in P2(1)/n' 
_shelx_refln_list_code          4 
_shelx_F_calc_maximum      231.55 
_exptl_crystal_F_000       912.00 
_reflns_d_resolution_high  0.8107 
 
loop_ 
 _symmetry_equiv_pos_as_xyz 
 'x, y, z' 
 '-x+1/2, y+1/2, -z+1/2' 
 '-x, -y, -z' 
 'x-1/2, -y-1/2, z-1/2' 
 
_cell_length_a     8.8115 
_cell_length_b    11.4587 
_cell_length_c    18.7850 
_cell_angle_alpha  90.000 
_cell_angle_beta   98.226 
_cell_angle_gamma  90.000 
 
_shelx_F_squared_multiplier     1.000 
 
loop_ 
 _refln_index_h 
 _refln_index_k 
 _refln_index_l 
 _refln_F_squared_calc 
 _refln_F_squared_meas 
 _refln_F_squared_sigma 
 _refln_observed_status 
   2   0   0     3518.66     3688.05     41.68 o 
   4   0   0      704.49      787.36     16.59 o 
   6   0   0      348.25      354.57     13.13 o 
   8   0   0      539.18      519.41     18.24 o 
  10   0   0      404.56      437.49     25.79 o 
   1   1   0     2062.98     2148.40     17.46 o 
   2   1   0      246.20      333.96      5.74 o 
   3   1   0       31.19       69.36      3.76 o 
   4   1   0      979.68      973.08     13.06 o 
   5   1   0      237.06      270.27      7.87 o 
   6   1   0      566.30      564.24     11.49 o 
   7   1   0      560.41      524.95     12.31 o 
   8   1   0       65.89       76.48      8.55 o 
   9   1   0      140.42      129.73      9.82 o 
  10   1   0        3.81        5.61      9.59 o 
   0   2   0      639.44      632.07     12.39 o 
   1   2   0       22.39       44.25      2.39 o 
   2   2   0      714.54      802.58      9.38 o 
   3   2   0     1145.11     1106.62     12.87 o 
   4   2   0      422.68      423.30      9.12 o 
   5   2   0    14889.32    14753.82    113.22 o 
   6   2   0      261.36      289.63      8.89 o 
   7   2   0     2117.30     2048.86     25.02 o 
   8   2   0      337.80      323.29     11.02 o 
   9   2   0        1.74        3.10      6.57 o 
  10   2   0        1.46       -8.39      9.68 o 
   1   3   0      837.83      947.63     10.42 o 
   2   3   0       23.49       24.83      2.62 o 
   3   3   0      135.09      119.69      8.02 o 
   4   3   0      854.46      664.67     11.00 o 
   5   3   0      115.32      153.77      6.38 o 
   6   3   0        0.12       -1.72      4.18 o 
   7   3   0       19.74       17.87      5.62 o 
   8   3   0      708.79      712.08     15.43 o 
   9   3   0       97.23      102.06      9.54 o 
  10   3   0      520.77      614.78     31.29 o 
   0   4   0       17.91       33.76      4.41 o 
   1   4   0    10366.45    10574.68     80.21 o 
   2   4   0      976.60      796.34     12.68 o 
   3   4   0      102.57      160.55      5.83 o 
   4   4   0     1294.19     1317.52     16.38 o 
   5   4   0    10381.33    10256.84     82.20 o 
   6   4   0     1949.53     1953.24     23.68 o 
   7   4   0      144.54      146.10      7.93 o 
   8   4   0      151.58      158.76     11.53 o 
   9   4   0      232.23      216.91     26.49 o 
  10   4   0      383.50      392.73     28.39 o 
   1   5   0      517.23      614.23      9.71 o 
   2   5   0     2589.64     2545.24     24.37 o 
   3   5   0      617.78      587.12      9.78 o 
   4   5   0      887.79      981.10     13.74 o 
   5   5   0     1260.91     1255.66     17.20 o 
   6   5   0      628.31      610.17     12.94 o 
   7   5   0     1113.24     1073.69     28.77 o 
   8   5   0        5.04       -3.49      7.13 o 
   9   5   0      400.82      378.74     19.75 o 
  10   5   0       15.38       11.95     11.55 o 
   0   6   0    14086.29    14201.86    152.68 o 
   1   6   0     5202.55     5174.36     43.91 o 
   2   6   0     4107.29     4346.60     47.42 o 
   3   6   0     3737.77     3759.51     39.24 o 
   4   6   0      216.84      210.16      8.59 o 
   5   6   0       49.10       43.12      6.16 o 
   6   6   0       20.02       18.48      6.23 o 
   7   6   0      233.15      225.06     12.47 o 
   8   6   0       40.05       35.97     12.50 o 
   9   6   0        0.76        6.01     10.32 o 
   1   7   0        6.58        4.29      3.57 o 
   2   7   0      233.21      200.96      8.08 o 
   3   7   0       27.01       31.22      5.51 o 
   4   7   0      356.61      329.38     10.95 o 
   5   7   0      156.58      163.01      9.02 o 
   6   7   0       45.83       43.93      7.27 o 
   7   7   0        0.31       -5.34      7.15 o 
   8   7   0       67.61       62.24     15.13 o 
   9   7   0        0.60        5.70     14.23 o 
   0   8   0      593.38      618.57     45.17 o 
   1   8   0     2332.52     2269.99     24.75 o 
   2   8   0      776.71      716.26     14.85 o 
   3   8   0      435.00      371.79     13.25 o 
   4   8   0      476.08      503.10     13.80 o 
   5   8   0      296.22      284.44     11.51 o 
   6   8   0      251.21      249.26     17.63 o 
   7   8   0      867.84      875.83     23.10 o 
   8   8   0       62.97       56.82     12.84 o 
   1   9   0       90.73      100.18      8.21 o 
   2   9   0     1078.06     1045.64     19.07 o 
   3   9   0      316.83      317.70     12.75 o 
   4   9   0      208.98      186.04     10.20 o 
   5   9   0      172.53      168.68     15.40 o 
   6   9   0        2.02        2.82      7.98 o 
   7   9   0       56.61       53.18      9.98 o 
   8   9   0       12.53       21.46     14.76 o 
   0  10   0       95.57      110.56     19.99 o 
   1  10   0      173.05      162.78     11.93 o 
   2  10   0     1794.91     1749.67     26.55 o 
   3  10   0        2.18       14.73      6.59 o 
   4  10   0      768.51      780.20     18.44 o 
   5  10   0      120.02       98.07     12.99 o 
   6  10   0      161.94      169.60     13.32 o 
   7  10   0      351.45      356.36     17.48 o 
   1  11   0      219.03      205.42     12.56 o 
   2  11   0       12.55       15.58      8.23 o 
   3  11   0        4.53       14.60      9.20 o 
   4  11   0      435.11      414.04     15.29 o 
   5  11   0      385.34      356.90     16.68 o 
   6  11   0      117.05      141.25     13.22 o 
   0  12   0        0.83       -0.59     11.64 o 
   1  12   0      999.32      905.99     29.90 o 
   2  12   0      390.53      419.42     17.01 o 
   3  12   0      656.80      694.10     31.63 o 
   4  12   0       45.23       52.07     12.31 o 
   5  12   0      568.64      557.10     20.75 o 
   1  13   0      119.18      142.08     12.74 o 
   2  13   0       72.45       56.27     10.50 o 
   3  13   0        0.04       -6.01     10.12 o 
   4  13   0       22.69       41.27     12.31 o 
   0  14   0      948.08      870.48     42.93 o 
   1  14   0       28.88       52.99     11.08 o 
  -9   0   1     2034.85     1978.98     50.00 o 
  -7   0   1      761.09      715.63     23.83 o 
  -5   0   1      240.05      228.77     10.03 o 
  -3   0   1     3442.88     3435.38     41.14 o 
  -1   0   1     8726.52     9602.54    105.87 o 
   1   0   1    18280.19    18592.88    200.24 o 
   3   0   1    11059.85    11642.39    123.91 o 
   5   0   1     1104.68     1015.39     20.42 o 
   7   0   1      591.15      529.11     28.38 o 
   9   0   1      268.84      283.22     15.64 o 
 -10   1   1        0.63       -6.33      8.01 o 
  -9   1   1       59.66       62.16      8.14 o 
  -8   1   1        9.47       12.32      5.71 o 
  -7   1   1      669.81      677.55     13.30 o 
  -6   1   1     2357.64     2281.95     25.05 o 
  -5   1   1      177.24      217.00      9.20 o 
  -4   1   1      219.79      244.51      7.78 o 
  -3   1   1     1245.00     1538.29     15.58 o 
  -2   1   1    10000.81    10718.14    113.31 o 
  -1   1   1     3728.45     4123.86     34.50 o 
   0   1   1     3179.37     3360.43     25.97 o 
   1   1   1       50.26       33.23      1.89 o 
   2   1   1      225.75      216.71      4.95 o 
   3   1   1      169.11      132.97      6.80 o 
   4   1   1        8.58        6.67      3.77 o 
   5   1   1      116.25      179.83      6.54 o 
   6   1   1     1725.75     1660.45     20.58 o 
   7   1   1       54.72       62.87      6.34 o 
   8   1   1        2.18       -0.82      5.31 o 
   9   1   1       54.56       63.49      8.94 o 
  10   1   1      506.18      501.20     27.12 o 
 -10   2   1      122.19      111.57     12.35 o 
  -9   2   1        5.59        3.82      6.59 o 
  -8   2   1     2376.44     2428.76     29.20 o 
  -7   2   1       80.12       97.66      6.98 o 
  -6   2   1     2310.78     2262.25     25.14 o 
  -5   2   1     1770.16     1901.73     21.16 o 
  -4   2   1    10099.59     9991.35     77.71 o 
  -3   2   1      319.05      303.65      6.76 o 
  -2   2   1      704.36      645.30      8.29 o 
  -1   2   1        9.12        3.35      2.07 o 
   0   2   1     1389.76     1353.81     13.29 o 
   1   2   1    53615.63    57824.44    470.92 o 
   2   2   1     1098.41     1136.64     11.97 o 
   3   2   1     1766.88     1740.71     19.09 o 
   4   2   1        4.48        4.33      3.80 o 
   5   2   1     2738.55     2808.66     30.34 o 
   6   2   1     4850.77     4741.20     43.77 o 
   7   2   1     2104.14     2114.01     25.77 o 
   8   2   1     1203.59     1165.29     19.47 o 
   9   2   1      554.69      529.63     14.21 o 
  10   2   1       53.84       61.14     10.77 o 
 -10   3   1       70.16       58.81     25.29 o 
  -9   3   1      397.76      382.49     14.10 o 
  -8   3   1     1838.10     1812.74     24.57 o 
  -7   3   1      955.20      881.96     15.68 o 
  -6   3   1      788.90      800.72     13.72 o 
  -5   3   1      277.48      263.13      9.12 o 
  -4   3   1      257.09      282.62     10.74 o 
  -3   3   1      406.33      383.07      8.46 o 
  -2   3   1      804.65      844.58     10.34 o 
  -1   3   1     3583.76     3859.48     31.44 o 
   0   3   1    10156.47    10794.85     80.68 o 
   1   3   1     8606.64     8853.72     73.51 o 
   2   3   1      682.05      730.46     11.94 o 
   3   3   1      715.16      604.21      9.69 o 
   4   3   1      225.40      243.90      7.68 o 
   5   3   1     3390.58     3382.20     32.59 o 
   6   3   1      168.64      182.46      7.55 o 
   7   3   1        1.73        0.64      4.91 o 
   8   3   1      592.66      572.85     14.04 o 
   9   3   1      183.18      164.74     22.06 o 
  10   3   1        3.29        1.05      9.76 o 
 -10   4   1       43.60       63.51     26.46 o 
  -9   4   1      909.09      901.57     30.30 o 
  -8   4   1        9.11        5.84      6.45 o 
  -7   4   1     1274.86     1226.93     19.29 o 
  -6   4   1     3577.47     3502.98     48.04 o 
  -5   4   1       86.38      106.03      5.91 o 
  -4   4   1     5775.64     5624.28     47.72 o 
  -3   4   1       79.44       58.93      4.43 o 
  -2   4   1      712.61      624.21      9.50 o 
  -1   4   1     3831.68     3896.78     36.02 o 
   0   4   1       33.98       67.03      3.57 o 
   1   4   1     2404.31     2359.08     24.32 o 
   2   4   1      372.67      416.46      9.29 o 
   3   4   1     1149.11     1100.68     14.18 o 
   4   4   1       40.83       41.01      4.22 o 
   5   4   1     1355.82     1382.09     18.00 o 
   6   4   1     9127.73     8967.04     74.72 o 
   7   4   1      198.33      213.84      8.92 o 
   8   4   1      448.10      450.81     19.95 o 
   9   4   1      386.26      403.45     20.07 o 
  10   4   1      235.65      264.10     18.54 o 
 -10   5   1       23.54       14.91     17.35 o 
  -9   5   1       28.77       37.15     11.08 o 
  -8   5   1       13.48       19.28      9.04 o 
  -7   5   1     1203.84     1212.93     21.54 o 
  -6   5   1      865.28      801.17     14.69 o 
  -5   5   1     1248.12     1281.24     17.51 o 
  -4   5   1       27.94       33.82      4.23 o 
  -3   5   1     8483.23     8936.00     77.95 o 
  -2   5   1      181.18      136.10      6.22 o 
  -1   5   1     6833.18     6914.23     55.37 o 
   0   5   1        5.61       16.60      3.69 o 
   1   5   1     1063.76     1096.75     13.29 o 
   2   5   1      463.80      519.68     13.31 o 
   3   5   1      597.71      593.39     12.13 o 
   4   5   1      195.71      191.33      6.49 o 
   5   5   1        7.89        6.84      4.20 o 
   6   5   1      490.50      494.84     13.74 o 
   7   5   1       96.06       86.18      8.34 o 
   8   5   1      213.36      230.41     13.23 o 
   9   5   1       42.30       30.98     11.18 o 
  -9   6   1      874.64      923.80     29.15 o 
  -8   6   1       84.41      105.13     14.11 o 
  -7   6   1      230.55      233.71     12.68 o 
  -6   6   1        6.62       -5.21      5.57 o 
  -5   6   1      206.62      204.12      9.20 o 
  -4   6   1      641.72      602.72     10.98 o 
  -3   6   1      979.29      967.80     13.45 o 
  -2   6   1        6.33       18.25      3.79 o 
  -1   6   1     2552.61     2371.46     23.75 o 
   0   6   1     1134.34     1093.37     17.40 o 
   1   6   1    14496.64    14839.49    123.89 o 
   2   6   1     2520.64     2563.90     28.86 o 
   3   6   1     2416.78     2304.41     27.67 o 
   4   6   1     5450.29     5249.89     52.20 o 
   5   6   1        0.96       -3.98      4.97 o 
   6   6   1        6.90        0.28      5.90 o 
   7   6   1      606.19      585.77     21.47 o 
   8   6   1      748.32      803.33     31.25 o 
   9   6   1      318.92      350.56     20.42 o 
  -9   7   1        2.19       -4.72      9.86 o 
  -8   7   1        0.02        0.25      9.58 o 
  -7   7   1     1002.08     1044.41     21.20 o 
  -6   7   1      725.68      646.30     17.82 o 
  -5   7   1      277.07      260.65     13.95 o 
  -4   7   1       87.52       96.19      7.32 o 
  -3   7   1       76.32       95.18      7.50 o 
  -2   7   1      649.54      635.29     10.89 o 
  -1   7   1      377.71      386.09      8.95 o 
   0   7   1       35.44       43.47      4.87 o 
   1   7   1      358.82      371.10      8.51 o 
   2   7   1      861.76      843.47     15.36 o 
   3   7   1     1927.15     1816.70     26.72 o 
   4   7   1       45.56       30.79      5.98 o 
   5   7   1      916.00      918.47     18.05 o 
   6   7   1        7.77        7.91      6.31 o 
   7   7   1      206.83      210.67     13.07 o 
   8   7   1      760.92      765.71     24.09 o 
   9   7   1       84.39      111.04     15.35 o 
  -8   8   1        0.58        8.92     10.05 o 
  -7   8   1      540.53      552.55     19.01 o 
  -6   8   1      398.63      412.78     14.07 o 
  -5   8   1       89.50       53.72      7.52 o 
  -4   8   1     5254.00     5088.19     64.60 o 
  -3   8   1      249.07      219.60      9.34 o 
  -2   8   1     1551.46     1506.70     22.19 o 
  -1   8   1      326.59      349.29      9.39 o 
   0   8   1      934.57      829.92     17.73 o 
   1   8   1      198.29      196.61      8.45 o 
   2   8   1      111.99      106.22      7.18 o 
   3   8   1      477.88      441.64     16.82 o 
   4   8   1     3364.62     3212.08     38.07 o 
   5   8   1      644.91      669.34     16.05 o 
   6   8   1      136.26      142.19     11.57 o 
   7   8   1     1726.18     1666.54     32.22 o 
   8   8   1      368.57      349.91     22.31 o 
  -8   9   1      770.67      747.32     36.62 o 
  -7   9   1        0.56      -10.11     10.11 o 
  -6   9   1        4.95       -1.99      6.65 o 
  -5   9   1       35.22       29.64      7.19 o 
  -4   9   1      102.35       82.94      8.87 o 
  -3   9   1        8.79        4.13      6.67 o 
  -2   9   1      409.24      398.19     12.44 o 
  -1   9   1       30.48       37.98      6.12 o 
   0   9   1     1592.59     1552.37     32.33 o 
   1   9   1       80.37       85.37      8.01 o 
   2   9   1       79.71       77.01      7.46 o 
   3   9   1      434.14      418.45     13.08 o 
   4   9   1        1.75        6.24      6.03 o 
   5   9   1      366.32      405.60     21.73 o 
   6   9   1      107.37      124.13     12.82 o 
   7   9   1        5.94        2.96     10.78 o 
   8   9   1      767.83      865.06     30.53 o 
  -7  10   1      328.89      363.56     21.51 o 
  -6  10   1        5.95       -0.42      8.18 o 
  -5  10   1       71.06       72.50      8.79 o 
  -4  10   1        0.13       -6.11      6.11 o 
  -3  10   1       21.15       16.63      6.77 o 
  -2  10   1        5.10       23.07      6.91 o 
  -1  10   1      619.44      614.66     17.67 o 
   0  10   1      342.13      332.76     13.86 o 
   1  10   1     1163.91     1168.82     20.96 o 
   2  10   1        3.14       25.39      7.28 o 
   3  10   1      754.75      712.68     22.65 o 
   4  10   1       19.40       15.28      6.97 o 
   5  10   1      794.21      835.76     22.63 o 
   6  10   1        4.27       -3.24      8.40 o 
   7  10   1       67.15       69.92     11.47 o 
  -6  11   1       17.71       23.30      9.16 o 
  -5  11   1      315.87      348.76     16.52 o 
  -4  11   1       33.64       42.36      8.88 o 
  -3  11   1      655.89      621.34     23.79 o 
  -2  11   1      177.90      175.54     12.19 o 
  -1  11   1      351.65      343.78     18.38 o 
   0  11   1       60.32       65.29      9.54 o 
   1  11   1      480.85      469.78     20.20 o 
   2  11   1      160.58      158.61     11.66 o 
   3  11   1       70.81       79.30      8.87 o 
   4  11   1       35.78       31.57      9.35 o 
   5  11   1       71.81       63.23     10.68 o 
   6  11   1        0.09        5.45      8.94 o 
  -5  12   1      182.37      181.98     13.96 o 
  -4  12   1      500.14      542.69     19.54 o 
  -3  12   1        1.06        8.75      8.66 o 
  -2  12   1     1060.75     1009.21     28.21 o 
  -1  12   1      723.60      729.92     21.53 o 
   0  12   1       28.07       33.56      8.80 o 
   1  12   1       30.13       47.79      9.72 o 
   2  12   1      449.20      430.83     17.24 o 
   3  12   1        3.33       -8.64      9.22 o 
   4  12   1      288.22      308.73     15.99 o 
   5  12   1      198.05      208.13     15.00 o 
  -4  13   1       26.54       34.25     11.44 o 
  -3  13   1      149.10      140.79     13.17 o 
  -2  13   1       57.46       41.88     10.02 o 
  -1  13   1      128.78      123.72     12.31 o 
   0  13   1      111.47       99.40     11.65 o 
   1  13   1       70.30       82.26     11.82 o 
   2  13   1      390.73      392.60     24.19 o 
   3  13   1       92.85      142.60     20.72 o 
   4  13   1       22.18       34.28     11.75 o 
  -1  14   1      172.10      179.95     14.59 o 
   0  14   1      129.74      140.00     13.53 o 
   1  14   1      438.53      459.18     19.76 o 
 -10   0   2      413.09      398.34     25.09 o 
  -8   0   2    11680.42    11671.90    135.87 o 
  -6   0   2      222.33      247.36     14.23 o 
  -4   0   2     1115.02     1192.95     20.08 o 
   0   0   2    30052.36    31389.13    370.59 o 
   2   0   2     8027.57     8821.48     93.98 o 
   4   0   2     4692.65     4730.33     57.42 o 
   6   0   2      343.46      367.82     20.03 o 
   8   0   2      351.70      325.94     27.62 o 
  10   0   2       10.97       13.53     18.82 o 
 -10   1   2      140.47      145.35     13.25 o 
  -9   1   2      175.98      203.00     15.96 o 
  -8   1   2       67.32       78.32      6.96 o 
  -7   1   2      276.71      276.03      9.12 o 
  -6   1   2      420.47      404.55      9.60 o 
  -5   1   2      965.58      933.48     13.38 o 
  -4   1   2      371.03      376.01      8.19 o 
  -3   1   2     1111.70     1162.99     13.70 o 
  -2   1   2     4352.79     5028.02     39.24 o 
  -1   1   2     6147.54     6809.69     52.64 o 
   0   1   2     2922.23     3163.54     24.78 o 
   1   1   2      119.78      111.88      5.16 o 
   2   1   2        8.58       13.56      2.38 o 
   3   1   2     7367.22     7948.91     61.84 o 
   4   1   2      444.86      684.82     11.35 o 
   5   1   2     2068.41     2085.67     22.79 o 
   6   1   2      547.45      527.03     11.48 o 
   7   1   2      659.14      620.71     13.45 o 
   8   1   2      106.57      113.45      8.06 o 
   9   1   2     1100.91     1123.13     22.69 o 
  10   1   2       13.13       18.22      9.28 o 
 -10   2   2        5.97        0.60      8.71 o 
  -9   2   2       15.21       22.18      8.71 o 
  -8   2   2      511.55      531.59     14.94 o 
  -7   2   2       17.94       30.38      5.48 o 
  -6   2   2      319.13      293.98      8.64 o 
  -5   2   2     4825.40     4718.00     41.50 o 
  -4   2   2       25.23       22.56      4.38 o 
  -3   2   2    20836.77    20617.29    151.43 o 
  -2   2   2     1642.99     1812.63     18.66 o 
  -1   2   2    19450.65    20036.15    152.93 o 
   0   2   2     1010.52     1198.01     11.47 o 
   1   2   2      318.69      241.42      4.87 o 
   2   2   2     4386.64     4576.16     36.78 o 
   3   2   2       20.38       15.23      3.41 o 
   4   2   2     3937.89     4419.09     41.77 o 
   5   2   2      309.66      275.17     10.39 o 
   6   2   2       42.21       54.05      5.63 o 
   7   2   2     2753.05     2711.28     36.16 o 
   8   2   2      101.83       98.74      7.78 o 
   9   2   2      878.67      856.65     19.92 o 
  10   2   2       80.65       99.81     16.25 o 
 -10   3   2        5.42       -5.21     11.62 o 
  -9   3   2       13.99       -2.46      6.52 o 
  -8   3   2      455.83      436.33     15.86 o 
  -7   3   2      434.71      429.18     17.37 o 
  -6   3   2     1209.48     1167.09     16.83 o 
  -5   3   2      149.60      137.81      6.14 o 
  -4   3   2     1245.32     1154.60     16.16 o 
  -3   3   2       85.12       87.61      4.62 o 
  -2   3   2     8412.80     9793.99     74.51 o 
  -1   3   2     1006.42     1148.08     12.28 o 
   0   3   2    19341.68    20134.46    166.22 o 
   1   3   2      186.38      212.40      5.97 o 
   2   3   2      659.86      720.14      9.31 o 
   3   3   2      787.91      704.84     10.49 o 
   4   3   2    10334.09    10194.56     79.93 o 
   5   3   2       92.81       97.78      5.74 o 
   6   3   2     1011.21      902.59     15.01 o 
   7   3   2      162.38      148.61      7.96 o 
   8   3   2       75.04       80.18      8.36 o 
   9   3   2      255.44      258.65     20.88 o 
  10   3   2       68.10       92.77     13.55 o 
 -10   4   2      130.13      127.35     20.68 o 
  -9   4   2      151.78      166.19     12.33 o 
  -8   4   2      422.57      402.54     14.02 o 
  -7   4   2      262.57      270.90     13.30 o 
  -6   4   2     1778.96     1750.28     29.97 o 
  -5   4   2     3531.29     3490.07     33.56 o 
  -4   4   2       60.63       68.77      4.88 o 
  -3   4   2    12439.09    12832.99     97.92 o 
  -2   4   2      986.19      858.58     15.95 o 
  -1   4   2      186.39      205.72      5.83 o 
   0   4   2     2685.16     2769.37     24.59 o 
   1   4   2     2297.91     2586.55     26.40 o 
   2   4   2    11156.69    11502.72     96.26 o 
   3   4   2      239.84      291.25      7.26 o 
   4   4   2     4607.95     4595.33     40.53 o 
   5   4   2      197.17      178.97      6.95 o 
   6   4   2      137.77      132.92      7.27 o 
   7   4   2       52.11       49.92      6.33 o 
   8   4   2        1.69        6.77      7.50 o 
   9   4   2      439.91      432.97     17.48 o 
  10   4   2      374.88      388.42     18.93 o 
 -10   5   2       14.17       22.44     16.39 o 
  -9   5   2        2.69       16.50      8.44 o 
  -8   5   2      574.07      556.04     18.42 o 
  -7   5   2      477.01      477.20     13.92 o 
  -6   5   2        1.03       -4.17      4.71 o 
  -5   5   2      648.22      619.72     12.68 o 
  -4   5   2      939.97      904.79     13.56 o 
  -3   5   2     1602.61     1626.77     18.44 o 
  -2   5   2     1187.87     1122.62     14.41 o 
  -1   5   2      528.08      467.13      9.07 o 
   0   5   2      750.32      753.60     11.01 o 
   1   5   2     3901.49     4005.78     38.92 o 
   2   5   2      710.16      698.46     12.76 o 
   3   5   2        0.66        5.98      5.16 o 
   4   5   2     1076.30     1104.38     14.67 o 
   5   5   2      558.81      616.69     13.90 o 
   6   5   2     1881.03     1842.74     33.13 o 
   7   5   2      179.93      178.09     15.05 o 
   8   5   2       29.29       30.71      8.56 o 
   9   5   2      742.78      741.66     48.21 o 
  -9   6   2       63.68       71.88     12.63 o 
  -8   6   2     1955.63     2007.08     35.45 o 
  -7   6   2      488.07      509.39     14.84 o 
  -6   6   2      668.90      628.49     15.14 o 
  -5   6   2      373.15      384.92     17.93 o 
  -4   6   2      113.50      117.32      5.85 o 
  -3   6   2      540.15      538.20     10.30 o 
  -2   6   2      829.09      738.15     11.80 o 
  -1   6   2     2493.71     2493.40     24.99 o 
   0   6   2     1461.14     1469.25     17.11 o 
   1   6   2     1127.52     1264.65     21.26 o 
   2   6   2     1955.86     1800.33     26.91 o 
   3   6   2      469.15      467.90     16.15 o 
   4   6   2     1276.93     1303.54     18.37 o 
   5   6   2     1698.31     1597.54     23.62 o 
   6   6   2      164.45      165.36     14.26 o 
   7   6   2        5.78       -7.16      7.16 o 
   8   6   2      215.74      231.45     14.07 o 
   9   6   2        8.03        6.06     10.72 o 
  -9   7   2        7.42       -9.43      9.43 o 
  -8   7   2      197.04      173.26     15.76 o 
  -7   7   2       72.85       87.97     10.48 o 
  -6   7   2        7.78       12.18      6.25 o 
  -5   7   2      384.89      378.44     12.33 o 
  -4   7   2       79.22       75.72      7.03 o 
  -3   7   2       31.32       34.94      4.49 o 
  -2   7   2      888.42      838.43     14.18 o 
  -1   7   2     1952.30     1865.70     21.14 o 
   0   7   2      701.41      783.89     14.64 o 
   1   7   2      233.76      243.12      6.69 o 
   2   7   2      871.06      859.41     15.55 o 
   3   7   2     1787.82     1770.40     24.18 o 
   4   7   2      109.85      116.35      8.07 o 
   5   7   2       24.68       13.02      5.87 o 
   6   7   2     1042.22     1030.68     38.87 o 
   7   7   2      355.77      317.12     15.17 o 
   8   7   2      280.02      302.63     15.88 o 
   9   7   2       57.12       54.19     13.22 o 
  -8   8   2        6.36       -6.85      9.78 o 
  -7   8   2      902.64      962.24     24.43 o 
  -6   8   2      193.81      228.52     13.14 o 
  -5   8   2      204.81      188.64     11.16 o 
  -4   8   2        0.21       27.50      6.69 o 
  -3   8   2     1127.26     1060.97     18.78 o 
  -2   8   2      993.52      978.28     17.43 o 
  -1   8   2     3093.07     2837.07     32.51 o 
   0   8   2       19.14       34.18      4.79 o 
   1   8   2       21.33       26.41      5.49 o 
   2   8   2        0.43        8.44      5.23 o 
   3   8   2       23.55       24.60      5.79 o 
   4   8   2        0.42       15.31      5.92 o 
   5   8   2     1159.68     1091.01     23.71 o 
   6   8   2       76.36       63.91      9.58 o 
   7   8   2      987.93     1034.46     25.65 o 
   8   8   2       35.90       27.59     10.06 o 
  -8   9   2      160.10      143.36     16.12 o 
  -7   9   2       60.48       68.35     12.72 o 
  -6   9   2        1.64       -5.81      6.72 o 
  -5   9   2        0.12        3.23      6.64 o 
  -4   9   2      439.76      426.05     13.63 o 
  -3   9   2     1069.03      991.03     19.19 o 
  -2   9   2       20.46       18.77      6.19 o 
  -1   9   2       72.64       72.23      7.34 o 
   0   9   2     1293.31     1286.54     20.79 o 
   1   9   2      276.83      264.49     10.32 o 
   2   9   2      835.19      751.41     22.07 o 
   3   9   2     1769.98     1672.10     25.36 o 
   4   9   2      650.79      627.85     15.78 o 
   5   9   2      632.72      553.56     20.48 o 
   6   9   2      340.83      362.87     16.44 o 
   7   9   2      296.52      322.13     16.52 o 
   8   9   2       58.65       62.89     11.58 o 
  -7  10   2       51.34       66.70     14.04 o 
  -6  10   2     1150.75     1191.85     33.78 o 
  -5  10   2      145.63      160.13     10.60 o 
  -4  10   2       12.12       12.15      6.86 o 
  -3  10   2      285.60      286.91     11.75 o 
  -2  10   2      270.24      247.42     10.96 o 
  -1  10   2      315.78      278.07     13.00 o 
   0  10   2     1727.76     1701.42     29.44 o 
   1  10   2       88.68       95.95      8.31 o 
   2  10   2     1553.38     1567.66     25.08 o 
   3  10   2       12.19       28.65      8.25 o 
   4  10   2      681.12      665.09     19.82 o 
   5  10   2        0.51       10.28      8.57 o 
   6  10   2      323.04      334.54     22.22 o 
   7  10   2       65.51       85.69     11.49 o 
  -6  11   2        1.82        1.44      9.58 o 
  -5  11   2       40.53       37.42      8.33 o 
  -4  11   2      647.47      672.95     21.13 o 
  -3  11   2      230.82      239.20     12.31 o 
  -2  11   2      599.80      600.83     19.69 o 
  -1  11   2      165.87      147.78     11.68 o 
   0  11   2      333.81      364.12     15.19 o 
   1  11   2      246.74      281.46     13.87 o 
   2  11   2      135.59      149.19     10.03 o 
   3  11   2       11.77       22.68     10.34 o 
   4  11   2      173.46      152.19     12.53 o 
   5  11   2      397.26      385.27     17.45 o 
   6  11   2        0.80       -0.18      8.68 o 
  -5  12   2      557.20      627.52     21.51 o 
  -4  12   2       41.41       44.10      9.92 o 
  -3  12   2      896.61      897.30     26.57 o 
  -2  12   2       43.98       38.34     10.86 o 
  -1  12   2      643.73      614.10     19.99 o 
   0  12   2      155.61      156.69     12.34 o 
   1  12   2       30.96       24.94      8.90 o 
   2  12   2      521.73      540.20     19.02 o 
   3  12   2       25.02       41.10     11.43 o 
   4  12   2      326.67      314.84     16.20 o 
   5  12   2      680.87      623.27     22.05 o 
  -4  13   2       40.42       48.85     13.30 o 
  -3  13   2       30.51       32.73      9.71 o 
  -2  13   2      133.92      140.30     12.99 o 
  -1  13   2        0.17        3.65      8.52 o 
   0  13   2       44.87       39.80     10.27 o 
   1  13   2       72.01       92.94     11.48 o 
   2  13   2      161.58      185.46     24.06 o 
   3  13   2        3.21        5.55     10.61 o 
  -1  14   2      268.72      258.43     16.16 o 
   0  14   2      688.45      788.25     24.03 o 
   1  14   2       23.34       15.56     14.49 o 
  -9   0   3     1110.28     1004.49     38.52 o 
  -7   0   3      782.68      750.03     19.23 o 
  -5   0   3     4777.36     4784.48     58.66 o 
  -3   0   3      389.67      363.94      9.10 o 
  -1   0   3      350.50      287.20      7.57 o 
   1   0   3     9631.85    10388.75    109.44 o 
   3   0   3    22048.12    21674.27    226.46 o 
   5   0   3     1004.90     1010.65     20.55 o 
   7   0   3      108.47      133.98     10.79 o 
   9   0   3        0.97        1.61      8.60 o 
 -10   1   3       20.08       36.93      9.85 o 
  -9   1   3      657.68      665.27     22.66 o 
  -8   1   3      159.74      168.04      9.73 o 
  -7   1   3       77.85       71.63      6.09 o 
  -6   1   3      403.33      401.02      9.51 o 
  -5   1   3      193.90      188.68      8.55 o 
  -4   1   3      445.57      517.99     10.13 o 
  -3   1   3     2011.92     1995.95     18.77 o 
  -2   1   3     5767.15     6062.57     51.22 o 
  -1   1   3    19428.69    20789.94    171.42 o 
   0   1   3     1461.48     1664.95     14.63 o 
   1   1   3      107.25      102.99     10.73 o 
   2   1   3     4149.19     4220.42     34.24 o 
   3   1   3      528.44      477.46      8.53 o 
   4   1   3     3060.84     3140.87     29.46 o 
   5   1   3     3832.33     3781.38     35.43 o 
   6   1   3      315.79      293.07      9.38 o 
   7   1   3      721.33      659.70     14.07 o 
   8   1   3      110.52      118.62     11.10 o 
   9   1   3       10.13        5.30      6.94 o 
  10   1   3     1455.55     1692.66     33.20 o 
 -10   2   3      307.28      314.47     25.80 o 
  -9   2   3        0.04       -6.74      8.01 o 
  -8   2   3      110.72      110.02      8.77 o 
  -7   2   3     6072.17     6020.17     59.52 o 
  -6   2   3      614.03      604.82     11.52 o 
  -5   2   3     1301.29     1263.39     16.05 o 
  -4   2   3     2466.91     2438.49     23.82 o 
  -3   2   3     2259.02     2344.41     21.87 o 
  -2   2   3    32435.18    33046.64    283.06 o 
  -1   2   3    33977.02    36549.70    277.35 o 
   0   2   3     1528.37     1538.24     14.38 o 
   1   2   3      173.65      199.61      4.77 o 
   2   2   3       87.50       95.25      3.66 o 
   3   2   3     2189.37     2152.45     34.92 o 
   4   2   3     2141.52     2422.26     26.71 o 
   5   2   3      238.07      244.61      7.79 o 
   6   2   3     2379.96     2396.30     26.82 o 
   7   2   3        6.39       12.30      5.43 o 
   8   2   3      254.73      322.46     12.96 o 
   9   2   3       67.85       63.26      8.95 o 
  10   2   3      191.50      214.93     16.96 o 
 -10   3   3        8.11       12.50     10.96 o 
  -9   3   3      289.15      288.57     27.47 o 
  -8   3   3      443.43      455.32     19.54 o 
  -7   3   3      917.12      914.55     19.39 o 
  -6   3   3       46.63       48.56      5.05 o 
  -5   3   3      184.27      172.10      6.47 o 
  -4   3   3      160.72      184.26      9.04 o 
  -3   3   3     1711.71     1439.67     16.09 o 
  -2   3   3     6554.48     6955.31     54.45 o 
  -1   3   3     9075.19    10449.98     78.73 o 
   0   3   3    14420.58    15005.93    111.27 o 
   1   3   3     7836.40     8252.43     69.52 o 
   2   3   3      294.10      341.41      6.34 o 
   3   3   3        1.72       12.69      3.40 o 
   4   3   3     1038.22     1056.98     17.18 o 
   5   3   3     5358.88     5142.51     50.31 o 
   6   3   3       42.40       54.63      6.00 o 
   7   3   3      185.55      168.70     10.52 o 
   8   3   3      437.13      468.05     22.34 o 
   9   3   3       99.88      134.79     11.99 o 
  10   3   3       29.45       36.80     11.56 o 
 -10   4   3      144.84      162.52     16.70 o 
  -9   4   3     1101.66     1111.02     31.91 o 
  -8   4   3       59.72       53.81      7.90 o 
  -7   4   3     1849.09     1808.46     30.42 o 
  -6   4   3      142.76      131.94      7.32 o 
  -5   4   3     1249.85     1152.70     15.99 o 
  -4   4   3      740.86      802.08     12.45 o 
  -3   4   3      708.10      780.29     13.63 o 
  -2   4   3     9572.83     9513.30     73.68 o 
  -1   4   3       17.18        7.77      3.06 o 
   0   4   3     7480.93     7365.61     57.64 o 
   1   4   3     3291.41     3207.35     28.08 o 
   2   4   3      556.65      525.33     11.45 o 
   3   4   3     1733.88     1524.88     16.90 o 
   4   4   3      619.18      625.47     10.75 o 
   5   4   3     2392.13     2314.86     25.25 o 
   6   4   3      106.39      108.50      6.81 o 
   7   4   3       53.76       71.36     11.02 o 
   8   4   3      336.09      356.60     17.07 o 
   9   4   3      242.60      260.45     18.49 o 
  10   4   3       87.19       97.43     14.70 o 
 -10   5   3       12.54       38.00     16.15 o 
  -9   5   3      180.36      184.63     12.98 o 
  -8   5   3       74.68      109.72     16.21 o 
  -7   5   3      139.51      135.94      9.05 o 
  -6   5   3       73.48       76.00      6.49 o 
  -5   5   3      107.75      115.10      6.27 o 
  -4   5   3      263.19      270.39      7.96 o 
  -3   5   3       55.36       79.54      5.07 o 
  -2   5   3      315.22      280.32      8.00 o 
  -1   5   3      116.04      158.21      5.85 o 
   0   5   3     1454.08     1371.70     15.92 o 
   1   5   3     4328.50     4688.15     45.41 o 
   2   5   3     1159.99     1137.07     16.40 o 
   3   5   3     1113.96     1062.95     16.29 o 
   4   5   3        9.30        9.64      3.54 o 
   5   5   3       68.43       66.56      5.35 o 
   6   5   3      253.84      233.92     12.13 o 
   7   5   3      401.93      400.18     15.63 o 
   8   5   3      102.70      130.80     11.65 o 
   9   5   3      186.89      209.12     14.56 o 
  -9   6   3      301.16      336.29     19.55 o 
  -8   6   3      381.91      385.68     16.51 o 
  -7   6   3     1249.88     1250.10     26.15 o 
  -6   6   3      205.63      252.27     10.52 o 
  -5   6   3     1747.04     1683.62     21.26 o 
  -4   6   3     2429.05     2299.93     25.13 o 
  -3   6   3      710.24      703.38     11.92 o 
  -2   6   3     1233.71     1310.63     18.26 o 
  -1   6   3      219.49      209.22      6.83 o 
   0   6   3     5490.16     5561.94     47.04 o 
   1   6   3     2987.12     2985.70     32.07 o 
   2   6   3      797.26      780.56     14.13 o 
   3   6   3     3038.56     3002.64     33.30 o 
   4   6   3     2857.04     2819.35     32.74 o 
   5   6   3     1357.36     1358.25     21.80 o 
   6   6   3      342.13      338.35     21.16 o 
   7   6   3        3.59        5.44      7.50 o 
   8   6   3      545.68      517.58     26.65 o 
   9   6   3        2.05        4.39      9.07 o 
  -9   7   3       72.72      100.05     14.85 o 
  -8   7   3      363.78      364.49     16.50 o 
  -7   7   3       62.63       50.70      9.48 o 
  -6   7   3      464.02      439.31     13.93 o 
  -5   7   3     1251.79     1139.69     20.31 o 
  -4   7   3        0.05        5.19      5.31 o 
  -3   7   3        4.77       11.48      4.25 o 
  -2   7   3        3.26       13.85      4.83 o 
  -1   7   3       13.66        6.70      4.00 o 
   0   7   3     1946.36     1950.77     25.33 o 
   1   7   3      681.30      647.54     13.22 o 
   2   7   3      219.06      230.97      9.34 o 
   3   7   3     2496.54     2390.92     29.38 o 
   4   7   3     1188.90     1127.78     19.17 o 
   5   7   3      438.00      394.98     14.88 o 
   6   7   3       15.78       15.44      8.30 o 
   7   7   3      190.08      216.90     25.35 o 
   8   7   3        0.38       -4.83      8.49 o 
   9   7   3      721.84      823.68     29.84 o 
  -8   8   3        0.07       -8.99     10.11 o 
  -7   8   3       59.44       66.85     11.88 o 
  -6   8   3       31.79       32.91      7.54 o 
  -5   8   3        7.95       17.31      6.42 o 
  -4   8   3     2908.47     2875.65     35.45 o 
  -3   8   3       83.23       92.10      7.51 o 
  -2   8   3      754.92      750.15     13.30 o 
  -1   8   3      432.16      443.24     11.97 o 
   0   8   3     5030.37     4965.94     44.82 o 
   1   8   3     1455.08     1404.72     21.20 o 
   2   8   3       12.98       14.25      5.35 o 
   3   8   3       36.03       44.41      6.45 o 
   4   8   3      977.57      936.43     18.15 o 
   5   8   3        3.78        3.43      7.32 o 
   6   8   3        9.33       14.75      8.03 o 
   7   8   3       46.63       63.50     12.78 o 
   8   8   3      370.27      382.10     17.91 o 
  -8   9   3       60.38       56.45     13.32 o 
  -7   9   3       48.33       39.05     11.03 o 
  -6   9   3        4.04       -1.53      6.65 o 
  -5   9   3       98.22      106.66      9.14 o 
  -4   9   3      590.46      582.63     15.61 o 
  -3   9   3       19.66       38.32      6.96 o 
  -2   9   3      460.62      434.35     12.89 o 
  -1   9   3     1327.36     1285.39     22.37 o 
   0   9   3      684.90      736.21     23.53 o 
   1   9   3       35.90       41.34      6.40 o 
   2   9   3       59.04       60.29      7.31 o 
   3   9   3      382.81      358.28     14.19 o 
   4   9   3      571.72      524.24     22.92 o 
   5   9   3      601.09      569.09     18.92 o 
   6   9   3      232.10      235.72     14.29 o 
   7   9   3      689.19      708.92     26.32 o 
  -7  10   3      536.12      490.95     23.71 o 
  -6  10   3       20.27       14.63      9.58 o 
  -5  10   3      327.75      369.82     17.47 o 
  -4  10   3        2.03        7.83      6.84 o 
  -3  10   3      218.70      225.24     11.05 o 
  -2  10   3       19.62       26.53      6.58 o 
  -1  10   3      700.04      716.55     19.07 o 
   0  10   3        4.40       14.48      7.38 o 
   1  10   3      468.81      423.80     13.44 o 
   2  10   3        0.04       17.57      6.90 o 
   3  10   3      446.07      425.23     16.33 o 
   4  10   3        4.11       -2.95      7.52 o 
   5  10   3     2208.19     2057.75     45.75 o 
   6  10   3      120.39      103.87     12.10 o 
   7  10   3       16.37       15.37      9.85 o 
  -6  11   3       51.05       31.84     13.33 o 
  -5  11   3       17.89       15.45      8.39 o 
  -4  11   3       23.82       28.60      7.94 o 
  -3  11   3      247.87      290.34     20.75 o 
  -2  11   3        4.03       21.09      8.14 o 
  -1  11   3      235.26      220.50     12.90 o 
   0  11   3     1130.43     1169.51     25.56 o 
   1  11   3       78.23       81.09      9.68 o 
   2  11   3        0.86        3.71      6.69 o 
   3  11   3       55.81       56.70      9.77 o 
   4  11   3      778.50      727.78     21.91 o 
   5  11   3        7.46       12.40      8.55 o 
   6  11   3       82.44       77.96     11.73 o 
  -5  12   3        5.53       12.98     13.93 o 
  -4  12   3      952.43     1018.30     27.67 o 
  -3  12   3       71.80       64.38     10.30 o 
  -2  12   3      363.52      379.32     16.61 o 
  -1  12   3      847.97      838.37     30.40 o 
   0  12   3      108.52      112.29     11.44 o 
   1  12   3       21.25       19.31      8.50 o 
   2  12   3       36.24       34.16     11.32 o 
   3  12   3        0.22       13.08     17.77 o 
   4  12   3       28.42       46.79     10.54 o 
   5  12   3      135.76      150.17     13.85 o 
  -4  13   3        5.12        5.43      9.25 o 
  -3  13   3      202.79      228.41     19.10 o 
  -2  13   3       25.61       24.69      9.36 o 
  -1  13   3      167.99      157.61     15.96 o 
   0  13   3        6.59       -5.94      8.29 o 
   1  13   3      101.94       93.69     13.66 o 
   2  13   3      122.28      126.03     15.85 o 
   3  13   3      252.17      267.22     23.37 o 
   0  14   3      449.06      475.75     48.38 o 
 -10   0   4      738.33      687.84     31.47 o 
  -8   0   4     1499.30     1364.87     38.66 o 
  -6   0   4     4081.20     3974.90     52.18 o 
  -4   0   4    13586.14    14106.41    255.04 o 
  -2   0   4    17460.44    18556.02    197.81 o 
   2   0   4     1564.25     1803.82     34.99 o 
   4   0   4     1846.07     1601.57     25.89 o 
   6   0   4      309.62      277.66     12.69 o 
   8   0   4      918.87      883.63     24.86 o 
  10   0   4        4.85       15.07     13.00 o 
 -10   1   4        0.58       -8.18      8.18 o 
  -9   1   4      596.18      619.86     20.50 o 
  -8   1   4      423.60      423.66     16.38 o 
  -7   1   4      138.19      122.43     10.89 o 
  -6   1   4      313.82      321.23      8.54 o 
  -5   1   4       33.80       33.91      4.08 o 
  -4   1   4     1039.38      941.75     13.10 o 
  -3   1   4     2476.33     2470.75     25.79 o 
  -2   1   4     1556.66     1503.85     16.56 o 
  -1   1   4     1876.78     1972.99     17.47 o 
   0   1   4     2785.23     3073.15     25.31 o 
   1   1   4     3362.65     3340.51     27.73 o 
   2   1   4       85.02      100.31      5.83 o 
   3   1   4       21.44        5.96      3.46 o 
   4   1   4      502.92      678.12     11.18 o 
   5   1   4       20.22       30.74      5.63 o 
   6   1   4     1601.43     1618.18     20.86 o 
   7   1   4     1683.13     1563.57     24.24 o 
   8   1   4      924.75      876.96     17.21 o 
   9   1   4       63.63       56.81     10.11 o 
  10   1   4        1.10        3.01      8.86 o 
 -10   2   4        7.77        2.96      9.04 o 
  -9   2   4      971.09     1011.33     25.50 o 
  -8   2   4      728.22      726.48     17.08 o 
  -7   2   4      158.19      176.63      9.02 o 
  -6   2   4      217.84      235.63      7.73 o 
  -5   2   4     1096.92     1021.81     13.92 o 
  -4   2   4    10740.76    11422.07     87.85 o 
  -3   2   4     4538.06     4790.94     39.44 o 
  -2   2   4     2761.77     2926.46     25.24 o 
  -1   2   4     5850.19     5848.15     57.36 o 
   0   2   4     2125.76     2183.89     19.45 o 
   1   2   4    13986.12    14789.33    135.78 o 
   2   2   4      379.10      539.07      9.63 o 
   3   2   4      324.67      267.88      6.88 o 
   4   2   4     2797.81     2916.72     27.98 o 
   5   2   4       23.62       20.33      4.61 o 
   6   2   4      134.51      134.61      7.05 o 
   7   2   4      124.13      115.94      7.62 o 
   8   2   4       82.28       81.85      8.95 o 
   9   2   4      617.84      615.08     23.23 o 
  10   2   4      114.03      125.63     14.66 o 
 -10   3   4      159.89      207.01     15.02 o 
  -9   3   4       85.12       87.82     11.30 o 
  -8   3   4     1210.10     1218.05     29.99 o 
  -7   3   4      526.65      501.31     13.72 o 
  -6   3   4       38.62       38.13      4.76 o 
  -5   3   4       21.65       17.60      4.30 o 
  -4   3   4     4062.56     4134.13     39.41 o 
  -3   3   4     3906.18     4310.29     40.02 o 
  -1   3   4     3536.14     3863.28     32.37 o 
   0   3   4      100.00      213.73      5.65 o 
   1   3   4       47.48       42.01      5.52 o 
   2   3   4      380.44      389.11      8.39 o 
   3   3   4     1112.71     1051.56     13.16 o 
   4   3   4     2822.76     2834.63     27.63 o 
   5   3   4      204.68      222.04      9.33 o 
   6   3   4     2132.00     2098.04     24.84 o 
   7   3   4        0.83       -0.80      6.04 o 
   8   3   4     1345.83     1287.83     23.72 o 
   9   3   4      105.75      121.49     18.91 o 
  10   3   4        3.68        2.56     11.04 o 
 -10   4   4       85.02      102.01     17.53 o 
  -9   4   4      394.44      534.74     57.01 o 
  -8   4   4     1115.32     1139.76     29.65 o 
  -7   4   4        0.51        7.87      7.27 o 
  -6   4   4     3100.85     3126.56     32.24 o 
  -5   4   4      909.18      831.51     15.87 o 
  -4   4   4     4057.27     4351.24     38.93 o 
  -3   4   4      146.84      170.42      6.03 o 
  -2   4   4       36.76       41.24      4.26 o 
  -1   4   4      480.26      402.48      8.34 o 
   0   4   4     3571.08     3484.11     32.83 o 
   1   4   4     3999.21     4059.61     43.66 o 
   2   4   4     4729.00     4557.19     46.68 o 
   3   4   4     2208.00     2132.50     21.53 o 
   4   4   4      472.54      467.60     14.33 o 
   5   4   4      314.16      327.52     10.17 o 
   6   4   4     2136.97     2075.08     29.91 o 
   7   4   4       37.10       25.59      6.72 o 
   8   4   4      488.06      443.71     17.28 o 
   9   4   4      540.16      586.61     23.00 o 
 -10   5   4       25.80       43.68     13.50 o 
  -9   5   4       30.48       41.62     12.31 o 
  -8   5   4      301.04      318.59     14.93 o 
  -7   5   4      621.27      639.06     20.57 o 
  -6   5   4      574.51      570.75     12.49 o 
  -5   5   4      141.37      158.47      6.93 o 
  -4   5   4      320.29      329.58      8.73 o 
  -3   5   4      591.98      592.31     10.84 o 
  -2   5   4     1418.20     1550.89     17.87 o 
  -1   5   4       41.67       59.28      4.79 o 
   0   5   4      343.81      363.42      8.40 o 
   1   5   4    18006.88    18546.44    138.50 o 
   2   5   4       50.82       87.88      5.51 o 
   3   5   4     2619.12     2531.66     28.40 o 
   4   5   4       52.67       56.49      4.38 o 
   5   5   4       45.29       43.07      5.09 o 
   6   5   4      243.94      259.02     12.82 o 
   7   5   4       70.41       89.47     10.25 o 
   8   5   4      299.77      262.73     14.56 o 
   9   5   4      250.93      264.34     15.63 o 
  -9   6   4      201.86      219.71     18.42 o 
  -8   6   4      583.09      582.26     37.43 o 
  -7   6   4      244.84      243.16     13.22 o 
  -6   6   4     1172.23     1243.40     21.16 o 
  -5   6   4       38.93       39.96      7.67 o 
  -4   6   4      441.62      403.34     12.48 o 
  -3   6   4     2469.76     2410.52     25.49 o 
  -2   6   4        4.42        3.34      3.81 o 
  -1   6   4       97.45       94.32      6.45 o 
   0   6   4       73.38      107.03      6.66 o 
   1   6   4     1458.18     1479.97     20.02 o 
   2   6   4      608.09      563.89     13.64 o 
   3   6   4     1238.63     1177.31     18.06 o 
   4   6   4     1787.04     1763.33     39.84 o 
   5   6   4     1330.63     1331.97     25.43 o 
   6   6   4       18.03       10.56      7.66 o 
   7   6   4       23.49       13.62      8.19 o 
   8   6   4        3.30       10.66      8.57 o 
   9   6   4        4.08        8.20      9.08 o 
  -9   7   4        0.91       11.95     15.78 o 
  -8   7   4       18.40       22.04      8.93 o 
  -7   7   4       51.06       37.46      8.99 o 
  -6   7   4      366.30      315.36     12.15 o 
  -5   7   4      367.31      372.34     12.11 o 
  -4   7   4      375.23      349.43     12.05 o 
  -3   7   4      958.00      912.64     14.62 o 
  -2   7   4     3598.58     3408.97     33.35 o 
  -1   7   4      714.01      733.96     12.64 o 
   0   7   4     1435.40     1475.13     19.50 o 
   1   7   4      283.12      257.72      9.00 o 
   2   7   4     1319.40     1335.77     19.94 o 
   3   7   4       83.29      101.85      7.06 o 
   4   7   4      459.07      472.16     20.54 o 
   5   7   4      411.92      355.62     15.19 o 
   6   7   4     3294.79     3245.26     46.51 o 
   7   7   4      365.90      397.44     16.95 o 
   8   7   4      452.16      452.56     18.90 o 
  -8   8   4       60.26       54.39     10.98 o 
  -7   8   4       28.61       26.55      9.09 o 
  -6   8   4       13.94       16.10      8.29 o 
  -5   8   4       13.23        5.90      6.32 o 
  -4   8   4     1326.06     1301.78     26.91 o 
  -3   8   4     3284.87     3180.87     44.03 o 
  -2   8   4       17.92       17.26      6.71 o 
  -1   8   4     6571.82     6495.75     59.96 o 
   0   8   4      140.15      151.23      6.87 o 
   1   8   4     1497.21     1486.70     22.16 o 
   2   8   4      525.07      528.31     13.26 o 
   3   8   4     1266.83     1230.48     20.61 o 
   4   8   4        0.03       -6.81      6.81 o 
   5   8   4      278.68      283.26     14.07 o 
   6   8   4       31.48       38.45      9.26 o 
   7   8   4      515.43      555.24     20.03 o 
   8   8   4       73.06      100.18     13.58 o 
  -8   9   4       39.47       12.47     11.77 o 
  -7   9   4      281.90      299.04     16.20 o 
  -6   9   4       30.60       12.36      8.66 o 
  -5   9   4      393.73      361.34     13.42 o 
  -4   9   4      853.52      858.65     18.62 o 
  -3   9   4      880.22      873.90     18.14 o 
  -2   9   4       90.64       90.10      7.77 o 
  -1   9   4       13.99       18.42      5.20 o 
   0   9   4     2384.20     2327.49     35.11 o 
   1   9   4      476.70      460.73     13.45 o 
   2   9   4      235.79      226.44     10.53 o 
   3   9   4      627.09      649.63     18.74 o 
   4   9   4       35.34       50.38      8.92 o 
   5   9   4      319.70      326.91     15.63 o 
   6   9   4      509.82      513.73     19.43 o 
   7   9   4       79.65       81.66     15.87 o 
  -7  10   4       25.78       15.11     10.05 o 
  -6  10   4     1412.53     1438.17     32.76 o 
  -5  10   4       83.15       79.88      9.26 o 
  -4  10   4      291.95      303.71     12.62 o 
  -3  10   4        7.33        1.06      7.93 o 
  -2  10   4      425.19      420.68     13.61 o 
  -1  10   4       22.31       11.76      7.26 o 
   0  10   4      437.74      451.58     14.81 o 
   1  10   4        4.55        1.84      6.30 o 
   2  10   4     1725.85     1704.85     26.66 o 
   3  10   4       40.70       52.77      9.29 o 
   4  10   4      521.31      492.39     18.01 o 
   5  10   4        0.25       11.27      9.00 o 
   6  10   4      406.22      323.23     16.82 o 
   7  10   4        3.46       -3.61      8.76 o 
  -6  11   4       12.06       14.00      9.65 o 
  -5  11   4        9.33        9.38      7.55 o 
  -4  11   4       35.35       34.31      8.15 o 
  -3  11   4      908.44      914.82     20.33 o 
  -2  11   4       89.20      109.78     10.92 o 
  -1  11   4      289.81      258.52     16.13 o 
   0  11   4      740.86      747.08     24.12 o 
   1  11   4      740.01      745.49     20.50 o 
   2  11   4       72.41       91.10     10.61 o 
   3  11   4      102.04      119.01     11.47 o 
   4  11   4      271.64      333.29     16.45 o 
   5  11   4        1.82       -8.64      8.64 o 
   6  11   4       12.15       32.03     10.51 o 
  -5  12   4        0.69        3.78      8.93 o 
  -4  12   4        3.23        0.45      8.61 o 
  -3  12   4      989.77      979.52     24.94 o 
  -2  12   4       22.96       28.03      8.96 o 
  -1  12   4      399.70      392.00     16.80 o 
   0  12   4      120.86      104.27     11.41 o 
   1  12   4       43.74       42.30      9.79 o 
   2  12   4      154.21      147.01     15.21 o 
   3  12   4        0.76       -4.19      8.07 o 
   4  12   4       43.08       67.97     11.17 o 
   5  12   4      194.53      200.09     18.04 o 
  -4  13   4       20.79       40.55     22.32 o 
  -3  13   4      260.37      278.74     16.01 o 
  -2  13   4       25.69       26.33      9.62 o 
  -1  13   4      543.23      566.99     20.26 o 
   0  13   4      136.90      172.39     25.46 o 
   1  13   4       30.24       20.68     11.63 o 
   2  13   4      541.59      525.50     23.27 o 
   3  13   4       93.82      110.36     14.98 o 
  -9   0   5      613.83      561.78     46.16 o 
  -7   0   5     1118.04     1147.57     27.78 o 
  -5   0   5    11864.52    11929.73    130.54 o 
  -3   0   5    13810.32    13775.33    261.10 o 
  -1   0   5     4554.12     5204.03     57.92 o 
   1   0   5      936.36      953.28     15.30 o 
   5   0   5      699.64      723.89     26.61 o 
   7   0   5      478.53      519.12     18.26 o 
   9   0   5      131.54      139.69     17.07 o 
 -10   1   5        0.36       -5.91      8.81 o 
  -9   1   5      402.01      419.78     21.81 o 
  -8   1   5        8.71        0.33      7.46 o 
  -7   1   5      218.56      201.37      9.04 o 
  -6   1   5     2897.62     2892.43     28.84 o 
  -5   1   5        3.42        3.05      3.08 o 
  -4   1   5      165.09      141.39      6.30 o 
  -3   1   5     8911.72     9645.06     91.62 o 
  -2   1   5       69.61       47.69      3.66 o 
  -1   1   5      142.50       88.53      3.34 o 
   0   1   5     5656.42     5970.09     50.53 o 
   1   1   5     1339.80     1552.07     15.27 o 
   2   1   5    14285.12    14458.67    108.08 o 
   3   1   5      279.69      321.50      7.64 o 
   4   1   5      428.42      598.59     11.49 o 
   5   1   5     2775.30     2879.95     29.33 o 
   6   1   5        0.26       -3.41      4.59 o 
   7   1   5     3280.33     3136.43     34.20 o 
   8   1   5        1.87       -5.47      8.16 o 
   9   1   5      209.91      196.64     13.39 o 
  10   1   5      377.75      408.41     18.28 o 
 -10   2   5     1083.72     1082.24     27.80 o 
  -9   2   5        3.58       18.58      8.90 o 
  -8   2   5      337.02      408.15     16.56 o 
  -7   2   5      863.31      781.56     16.35 o 
  -6   2   5       11.45        7.43      4.51 o 
  -5   2   5     1495.48     1541.89     17.72 o 
  -4   2   5      194.91      318.45     10.56 o 
  -3   2   5      216.90      241.47      9.38 o 
  -2   2   5     4989.04     4795.37     39.10 o 
  -1   2   5     1612.04     1662.62     16.33 o 
   0   2   5     2779.75     2708.71     28.67 o 
   1   2   5     5222.46     5691.54     50.84 o 
   2   2   5     8276.65     8594.44     86.85 o 
   3   2   5      189.42      241.92      6.38 o 
   4   2   5       93.28      105.24      5.39 o 
   5   2   5       23.12       25.53      5.47 o 
   6   2   5     2111.01     2001.95     24.16 o 
   7   2   5     1023.68     1046.02     20.17 o 
   8   2   5        3.27       -4.78      6.30 o 
   9   2   5      215.22      211.48     13.81 o 
  10   2   5      148.89      199.01     19.75 o 
 -10   3   5      222.55      237.19     15.63 o 
  -9   3   5        0.41       -1.10      7.41 o 
  -8   3   5       89.82       98.47     10.65 o 
  -7   3   5     2001.06     1908.31     27.21 o 
  -6   3   5        1.32       11.21      4.12 o 
  -5   3   5      157.81      148.82      5.86 o 
  -4   3   5      483.66      447.36     14.42 o 
  -3   3   5     1871.13     1748.02     18.62 o 
  -2   3   5       80.47       72.20      4.22 o 
  -1   3   5      230.11      299.38      6.71 o 
   0   3   5     1227.50     1262.53     14.01 o 
   1   3   5      267.15      300.94      6.36 o 
   2   3   5      469.06      495.24     10.35 o 
   3   3   5       13.78       21.34      4.52 o 
   4   3   5     2287.50     2337.12     23.96 o 
   5   3   5     1771.10     1677.96     20.37 o 
   6   3   5       44.80       51.94      6.93 o 
   7   3   5     1761.12     1814.71     27.53 o 
   8   3   5       98.68      112.88     10.00 o 
   9   3   5      499.36      512.19     20.96 o 
 -10   4   5     1509.88     1511.04     46.23 o 
  -9   4   5      379.35      400.49     21.39 o 
  -8   4   5      569.59      615.51     16.63 o 
  -7   4   5      886.80      879.65     24.98 o 
  -6   4   5      811.29      827.01     16.76 o 
  -5   4   5     1736.72     1708.68     27.53 o 
  -4   4   5        2.71       16.37      3.99 o 
  -3   4   5     1113.65     1007.20     13.74 o 
  -2   4   5      190.39      189.73     10.49 o 
  -1   4   5        1.57       11.82      3.81 o 
   0   4   5     2374.67     2495.92     23.84 o 
   1   4   5     2297.52     2432.40     25.23 o 
   2   4   5     5670.56     5802.50     52.28 o 
   3   4   5     3099.87     3092.19     38.53 o 
   4   4   5      662.87      658.98     14.11 o 
   5   4   5     6209.57     6224.45     54.23 o 
   6   4   5      484.02      466.98     13.40 o 
   7   4   5      134.46      117.02     11.63 o 
   8   4   5       50.19       77.97     10.42 o 
   9   4   5        2.14        6.52      8.92 o 
 -10   5   5       44.49       46.44     23.84 o 
  -9   5   5       11.80       22.35     11.62 o 
  -8   5   5     1139.23     1118.00     25.31 o 
  -7   5   5       29.25       29.51      7.18 o 
  -6   5   5       62.58       61.54      7.15 o 
  -5   5   5      832.53      854.30     14.12 o 
  -4   5   5       50.27       45.82      4.66 o 
  -3   5   5       42.48       42.34      4.48 o 
  -2   5   5     1143.40     1203.28     15.66 o 
  -1   5   5      420.67      450.48      9.58 o 
   0   5   5     2612.50     2457.77     24.33 o 
   1   5   5     3343.13     3592.31     32.25 o 
   2   5   5     6704.34     6573.65     93.88 o 
   3   5   5      564.86      575.92     14.03 o 
   4   5   5     2552.13     2433.03     27.03 o 
   5   5   5      393.77      366.47     13.80 o 
   6   5   5       47.32       38.83      9.34 o 
   7   5   5      632.22      642.31     19.40 o 
   8   5   5      163.42      169.78     13.23 o 
   9   5   5       28.28       55.66     10.81 o 
  -9   6   5       48.56       52.19     12.89 o 
  -8   6   5      383.13      392.16     16.90 o 
  -7   6   5      565.52      604.35     18.82 o 
  -6   6   5      125.50      117.35      8.68 o 
  -5   6   5     3056.62     3137.29     32.73 o 
  -4   6   5      941.36      946.97     16.09 o 
  -3   6   5     3258.26     3198.71     31.60 o 
  -2   6   5      842.93      804.00     13.32 o 
  -1   6   5       15.83       21.23      4.16 o 
   0   6   5    12985.61    12976.36    100.25 o 
   1   6   5      576.44      524.77      9.34 o 
   2   6   5       76.16       88.35      5.99 o 
   3   6   5       67.33       76.32      5.98 o 
   4   6   5       33.64       30.60      7.10 o 
   5   6   5      396.22      359.42     14.42 o 
   6   6   5      314.02      311.22     14.94 o 
   7   6   5      791.17      746.06     21.22 o 
   8   6   5      449.82      484.85     18.85 o 
   9   6   5       10.78        5.78      9.34 o 
  -9   7   5       77.96       84.91     15.44 o 
  -8   7   5        3.90       15.92     11.29 o 
  -7   7   5        5.97        2.49      7.93 o 
  -6   7   5       16.28       18.26     11.97 o 
  -5   7   5     1443.55     1427.11     39.06 o 
  -4   7   5      336.36      321.35      9.76 o 
  -3   7   5     3288.98     3189.96     32.49 o 
  -2   7   5      187.73      209.64      7.67 o 
  -1   7   5      934.40      907.68     14.23 o 
   0   7   5      151.42      156.39      6.49 o 
   1   7   5        5.12        9.02      3.32 o 
   2   7   5     1692.33     1672.56     23.10 o 
   3   7   5     2262.95     2244.58     43.92 o 
   4   7   5       28.62       24.47      7.49 o 
   5   7   5       16.45       22.30      8.15 o 
   6   7   5      113.49      101.68     11.00 o 
   7   7   5       81.58       93.57     11.43 o 
   8   7   5        0.04       -3.19      9.59 o 
  -8   8   5      454.00      490.78     19.60 o 
  -7   8   5      280.93      250.28     18.67 o 
  -6   8   5      159.39      168.58     15.65 o 
  -5   8   5       15.94       33.19      6.92 o 
  -4   8   5     1620.17     1648.61     25.20 o 
  -3   8   5      266.86      247.90      9.01 o 
  -2   8   5      612.92      590.01     12.58 o 
  -1   8   5     1169.62     1198.46     17.42 o 
   0   8   5     2639.08     2671.48     28.42 o 
   1   8   5       27.83       27.09      6.00 o 
   2   8   5      137.15      141.95      9.62 o 
   3   8   5      464.25      468.43     15.76 o 
   4   8   5      285.95      273.12     14.85 o 
   5   8   5       26.19       35.85      8.51 o 
   6   8   5       26.55        3.86      8.18 o 
   7   8   5       17.43       22.05      9.87 o 
   8   8   5      113.53      149.04     15.62 o 
  -8   9   5      841.10      860.65     25.86 o 
  -7   9   5      106.30       99.38     12.12 o 
  -6   9   5       16.78       17.78      8.75 o 
  -5   9   5      295.26      285.11     12.43 o 
  -4   9   5       48.43       60.20      9.25 o 
  -3   9   5      332.57      320.61     16.18 o 
  -2   9   5     1418.89     1382.14     22.32 o 
  -1   9   5      594.99      552.91     12.71 o 
   0   9   5       30.81       31.93      6.45 o 
   1   9   5       54.14       58.62      7.17 o 
   2   9   5        1.10       -0.55      5.87 o 
   3   9   5      847.18      813.02     20.67 o 
   4   9   5      409.78      423.54     16.28 o 
   5   9   5       46.75       47.18      9.51 o 
   6   9   5       30.67       45.16     10.19 o 
   7   9   5      367.42      351.73     17.55 o 
  -7  10   5      393.84      400.08     18.87 o 
  -6  10   5      113.59      138.95     13.04 o 
  -5  10   5      718.37      674.86     28.67 o 
  -4  10   5        0.20       -6.67      6.67 o 
  -3  10   5      566.09      577.40     16.11 o 
  -2  10   5      487.84      454.85     13.98 o 
  -1  10   5      244.86      241.18     12.65 o 
   0  10   5      203.70      216.47     12.59 o 
   1  10   5        1.31       -5.58      6.28 o 
   2  10   5      382.30      387.70     31.49 o 
   3  10   5      645.79      652.41     19.75 o 
   4  10   5       55.38       51.63     11.34 o 
   5  10   5     1277.56     1277.25     28.94 o 
   6  10   5      169.11      164.71     13.99 o 
  -6  11   5      165.45      173.72     14.19 o 
  -5  11   5        3.88        5.89      8.82 o 
  -4  11   5      178.23      188.22     11.70 o 
  -3  11   5       39.18       60.38      9.75 o 
  -2  11   5      371.10      341.91     15.23 o 
  -1  11   5      111.08      113.69     11.06 o 
   0  11   5      618.38      602.27     18.61 o 
   1  11   5      436.75      457.92     15.05 o 
   2  11   5      382.75      370.10     15.95 o 
   3  11   5      382.36      350.15     17.32 o 
   4  11   5     2830.09     2728.68     44.27 o 
   5  11   5      338.80      383.38     22.24 o 
   6  11   5        0.04        3.83      9.88 o 
  -5  12   5      112.98      123.70     15.05 o 
  -4  12   5      132.54      155.86     18.25 o 
  -3  12   5       38.04       72.86     11.02 o 
  -2  12   5      269.65      254.13     14.79 o 
  -1  12   5        8.92       17.96     11.38 o 
   0  12   5      423.46      423.86     17.41 o 
   1  12   5      136.87      112.62     13.70 o 
   2  12   5       13.44        5.92      9.97 o 
   3  12   5      102.92       79.23     11.29 o 
   4  12   5      187.35      163.20     13.92 o 
  -3  13   5      317.15      342.57     22.58 o 
  -2  13   5       18.04       24.15      9.59 o 
  -1  13   5      391.97      446.76     21.26 o 
   0  13   5        3.68       17.57     10.83 o 
   1  13   5        5.17       12.00     10.77 o 
   2  13   5      112.47      134.37     15.42 o 
   3  13   5       98.94      132.92     16.29 o 
 -10   0   6      246.08      365.68     39.99 o 
  -8   0   6        2.32       -2.44     11.20 o 
  -6   0   6      333.63      358.83     27.33 o 
  -4   0   6    18801.20    18919.96    252.82 o 
  -2   0   6      772.37      882.32     27.64 o 
   0   0   6     4490.54     4762.59     68.50 o 
   2   0   6       36.29       66.17      5.87 o 
   4   0   6      919.10      923.74     24.51 o 
   6   0   6       72.78      100.15      9.47 o 
   8   0   6     1374.29     1350.71     39.25 o 
 -10   1   6      237.40      280.74     17.57 o 
  -9   1   6       18.08       14.68     11.55 o 
  -8   1   6      647.73      660.30     20.28 o 
  -7   1   6        9.77        9.52      7.29 o 
  -6   1   6      695.59      688.35     11.17 o 
  -5   1   6     2864.99     2782.18     26.48 o 
  -4   1   6      355.54      294.41      8.16 o 
  -3   1   6       79.30       93.05      9.66 o 
  -2   1   6     4497.69     4787.95     45.71 o 
  -1   1   6    33681.51    35072.27    263.64 o 
   0   1   6     1832.61     2024.86     19.14 o 
   1   1   6      948.63      863.96     10.77 o 
   2   1   6      219.46      205.63      5.78 o 
   3   1   6     4734.78     4556.87     39.20 o 
   4   1   6     1858.59     1741.34     19.84 o 
   5   1   6     2550.12     2415.09     26.09 o 
   6   1   6     1655.21     1569.99     20.88 o 
   7   1   6      262.94      255.40     11.27 o 
   8   1   6      114.43      132.10     11.47 o 
   9   1   6       52.05       44.36     10.26 o 
 -10   2   6        3.58       24.05     18.67 o 
  -9   2   6     2056.64     2000.35     36.80 o 
  -8   2   6       76.23       83.33     10.36 o 
  -7   2   6     1421.39     1482.41     35.37 o 
  -6   2   6       72.19       77.86      6.24 o 
  -5   2   6      542.73      499.74     13.00 o 
  -4   2   6     3794.34     3685.42     60.22 o 
  -3   2   6     3758.74     3885.64     38.25 o 
  -2   2   6       12.19       18.59      3.23 o 
  -1   2   6      817.04     1002.58     12.09 o 
   0   2   6     4807.43     5049.49     41.13 o 
   1   2   6     6865.53     6540.63     52.06 o 
   2   2   6      315.10      334.73      9.22 o 
   3   2   6      231.04      171.86      7.07 o 
   4   2   6       65.11       93.67      4.98 o 
   5   2   6      213.92      215.28      7.70 o 
   6   2   6       83.87       82.43      9.15 o 
   7   2   6      865.87      819.68     18.33 o 
   8   2   6        0.15        4.21      6.89 o 
   9   2   6       40.57       45.03      9.97 o 
 -10   3   6       31.28       56.31     10.89 o 
  -9   3   6        0.28        8.85      8.70 o 
  -8   3   6      116.39      107.44     11.37 o 
  -7   3   6      641.29      658.78     15.59 o 
  -6   3   6      907.41      913.04     16.96 o 
  -5   3   6       59.35       57.71      5.82 o 
  -4   3   6       80.60       89.91      4.60 o 
  -3   3   6        5.38        8.57      3.42 o 
  -2   3   6        5.14       12.27      3.66 o 
  -1   3   6        6.02        1.14      3.31 o 
   0   3   6     9276.36     9279.19     71.87 o 
   1   3   6      761.24      600.72     13.46 o 
   2   3   6      649.99      755.44     13.19 o 
   3   3   6      204.29      166.46      8.06 o 
   4   3   6     1591.87     1532.85     21.41 o 
   5   3   6      443.66      444.13     16.89 o 
   6   3   6      633.89      646.56     15.36 o 
   7   3   6       55.48       33.23      7.38 o 
   8   3   6     3323.31     3311.77     64.00 o 
   9   3   6      126.54      110.32     20.04 o 
 -10   4   6        0.01        2.35     13.86 o 
  -9   4   6      736.02      784.71     23.60 o 
  -8   4   6     1683.24     1639.96     32.11 o 
  -7   4   6      368.98      382.87     12.91 o 
  -6   4   6     1547.94     1578.78     26.36 o 
  -5   4   6     1457.61     1417.16     17.91 o 
  -4   4   6     1404.63     1384.03     17.11 o 
  -3   4   6     7162.63     7680.17     62.32 o 
  -2   4   6      368.62      350.93      8.44 o 
  -1   4   6       86.68      112.90      5.52 o 
   0   4   6       58.08       55.16      4.57 o 
   1   4   6     3329.98     3065.20     28.22 o 
   2   4   6     1126.10     1012.93     15.47 o 
   3   4   6      413.15      380.19     10.02 o 
   4   4   6      137.44      117.61      6.95 o 
   5   4   6      170.57      179.55      8.90 o 
   6   4   6       12.86        5.21      5.98 o 
   7   4   6      339.12      326.61     12.97 o 
   8   4   6        0.99       -7.88      7.88 o 
   9   4   6        0.12       -2.00     12.82 o 
 -10   5   6       72.24       86.61     40.87 o 
  -9   5   6      100.70       84.11     14.26 o 
  -8   5   6        0.01       11.96      8.85 o 
  -7   5   6     2413.73     2462.57     33.43 o 
  -6   5   6     1531.61     1439.26     32.55 o 
  -5   5   6      364.22      328.85      9.29 o 
  -4   5   6      385.76      392.90      9.50 o 
  -3   5   6      247.09      272.30     11.62 o 
  -2   5   6     1164.48     1094.68     15.10 o 
  -1   5   6        4.17        3.66      3.91 o 
   0   5   6     1841.58     1864.89     20.28 o 
   1   5   6     4955.94     5073.63     43.39 o 
   2   5   6      271.72      258.09      6.53 o 
   3   5   6     3829.80     3751.00     38.89 o 
   4   5   6      182.08      196.47      8.45 o 
   5   5   6     1511.79     1453.60     46.34 o 
   6   5   6       10.48       12.03      7.47 o 
   7   5   6       63.21       58.57     10.23 o 
   8   5   6      576.75      596.76     20.69 o 
   9   5   6      213.85      241.27     19.35 o 
  -9   6   6      235.49      259.71     23.61 o 
  -8   6   6        5.15        6.25      9.53 o 
  -7   6   6      213.84      228.52     14.68 o 
  -6   6   6      259.03      263.28     11.25 o 
  -5   6   6      827.29      784.22     14.32 o 
  -4   6   6     2414.30     2487.46     27.25 o 
  -3   6   6     3349.36     3234.17     32.11 o 
  -2   6   6     3767.29     3655.00     34.83 o 
  -1   6   6      313.66      245.17      9.47 o 
   0   6   6       82.26      127.67      9.34 o 
   1   6   6       12.23        6.35      3.46 o 
   2   6   6      284.49      273.03      9.31 o 
   3   6   6      460.17      427.57     14.16 o 
   4   6   6      392.71      398.70     16.13 o 
   5   6   6      786.71      733.97     20.69 o 
   6   6   6      803.86      820.77     21.72 o 
   7   6   6       80.13       82.58     10.69 o 
   8   6   6      320.00      329.95     17.05 o 
  -9   7   6        8.45       -1.14     11.19 o 
  -8   7   6        2.22        2.85      8.53 o 
  -7   7   6        1.28       -4.98     10.86 o 
  -6   7   6        2.45        9.43     16.47 o 
  -5   7   6        4.02       14.87      5.98 o 
  -4   7   6     1707.86     1659.08     21.79 o 
  -3   7   6      304.63      353.29     10.43 o 
  -2   7   6     8317.07     8007.46     67.18 o 
  -1   7   6      937.73      988.72     15.63 o 
   0   7   6     2955.68     2927.87     29.68 o 
   1   7   6      112.71       98.38      5.04 o 
   2   7   6       11.70       16.86      5.07 o 
   3   7   6      663.90      620.40     17.18 o 
   4   7   6      227.35      224.84     12.15 o 
   5   7   6      165.51      177.31     12.03 o 
   6   7   6     1538.83     1565.72     30.99 o 
   7   7   6        6.68        8.22      8.93 o 
   8   7   6       53.96       75.77     18.22 o 
  -8   8   6      132.74      176.62     14.12 o 
  -7   8   6      193.97      223.69     14.27 o 
  -6   8   6      123.49      115.14     13.41 o 
  -5   8   6      265.36      267.91     13.92 o 
  -4   8   6      390.78      421.34     13.49 o 
  -3   8   6     1263.88     1281.43     19.04 o 
  -2   8   6       78.85       94.63      6.74 o 
  -1   8   6     1311.28     1298.34     18.62 o 
   0   8   6      793.24      770.15     13.72 o 
   1   8   6     1305.70     1238.99     20.41 o 
   2   8   6      104.97      110.02      7.83 o 
   3   8   6      674.61      621.70     18.12 o 
   4   8   6       26.60       29.46     12.05 o 
   5   8   6      235.22      231.91     13.67 o 
   6   8   6      382.07      345.54     19.45 o 
   7   8   6       10.31        8.17      8.77 o 
   8   8   6        0.54       -8.72      8.72 o 
  -8   9   6      197.83      180.70     14.88 o 
  -7   9   6      378.58      395.20     18.23 o 
  -6   9   6        1.90       -1.72     11.64 o 
  -5   9   6       36.92       24.02      9.14 o 
  -4   9   6      201.74      200.24     13.26 o 
  -3   9   6       44.56       38.28      7.17 o 
  -2   9   6     1642.76     1604.46     22.16 o 
  -1   9   6      721.88      734.29     14.42 o 
   0   9   6      438.46      406.38     12.99 o 
   1   9   6     3636.95     3560.85     41.45 o 
   2   9   6      141.37      116.27     10.39 o 
   3   9   6      422.91      412.00     15.97 o 
   4   9   6      179.26      203.81     16.89 o 
   5   9   6      654.57      685.84     21.33 o 
   6   9   6      166.77      171.09     13.82 o 
   7   9   6       16.03       19.05      9.80 o 
  -7  10   6       63.88       60.80     11.80 o 
  -6  10   6      870.06      915.13     25.42 o 
  -5  10   6        1.15        2.63      8.62 o 
  -4  10   6      476.75      502.78     15.61 o 
  -3  10   6       46.62       57.17      9.77 o 
  -2  10   6       15.81       32.06      8.31 o 
  -1  10   6      119.47      134.17     10.73 o 
   0  10   6      940.49      903.51     27.08 o 
   1  10   6        3.85       12.98      6.58 o 
   2  10   6      750.78      731.62     20.88 o 
   3  10   6      981.34      964.85     23.90 o 
   4  10   6      149.07      180.29     13.49 o 
   5  10   6       14.59       18.62     11.37 o 
   6  10   6      336.33      317.09     20.03 o 
  -6  11   6       45.45       31.96     10.71 o 
  -5  11   6        0.35        9.42      8.82 o 
  -4  11   6      134.03      126.66     10.63 o 
  -3  11   6      516.25      524.08     18.30 o 
  -2  11   6        0.77        0.89      7.68 o 
  -1  11   6        9.48       12.98      8.14 o 
   0  11   6        1.87        4.52      7.84 o 
   1  11   6      374.47      415.45     24.78 o 
   2  11   6        0.21        5.37      8.32 o 
   3  11   6      260.04      272.76     15.41 o 
   4  11   6      192.06      196.31     14.39 o 
   5  11   6      278.25      269.80     16.32 o 
  -5  12   6      134.23      130.04     15.57 o 
  -4  12   6      275.08      297.77     15.77 o 
  -3  12   6      199.71      250.32     28.23 o 
  -2  12   6      704.18      767.13     29.96 o 
  -1  12   6      581.32      566.70     20.12 o 
   0  12   6       51.06       52.45     12.32 o 
   1  12   6      375.73      376.46     24.94 o 
   2  12   6       60.04       77.11     13.32 o 
   3  12   6        3.38        0.97      8.82 o 
   4  12   6       71.70       75.25     12.14 o 
  -3  13   6      225.45      279.23     16.53 o 
  -2  13   6      580.21      630.62     21.45 o 
  -1  13   6      200.84      224.26     17.99 o 
   0  13   6       45.30       48.70     12.88 o 
   1  13   6        1.66       -9.25      9.25 o 
   2  13   6        0.82        6.31     13.70 o 
  -9   0   7      501.82      567.81     29.11 o 
  -7   0   7     1334.34     1209.40     35.97 o 
  -5   0   7        2.01        6.79     10.59 o 
  -3   0   7     2302.76     2236.98     59.98 o 
  -1   0   7     7874.34     8559.24     93.71 o 
   1   0   7     4982.88     4964.10     58.06 o 
   3   0   7        8.19       -2.24      4.89 o 
   5   0   7        2.07        0.35      9.34 o 
   7   0   7      611.45      629.39     26.53 o 
   9   0   7        5.89       20.28     18.52 o 
 -10   1   7        7.41        0.82      9.28 o 
  -9   1   7      206.88      193.86     14.14 o 
  -8   1   7        0.67       -7.18      7.27 o 
  -7   1   7       73.60       56.82      8.77 o 
  -6   1   7     2522.07     2533.42     36.82 o 
  -5   1   7     1498.07     1560.36     20.48 o 
  -4   1   7      220.65      181.87      8.33 o 
  -3   1   7     9446.37     9905.74     85.46 o 
  -2   1   7      975.26     1056.37     12.34 o 
  -1   1   7      381.70      391.88      7.45 o 
   0   1   7     7321.69     7698.19     60.30 o 
   1   1   7     3397.46     3533.87     31.03 o 
   2   1   7     3439.58     3410.36     32.57 o 
   3   1   7       88.33      125.40      7.87 o 
   4   1   7      770.57      736.12     12.67 o 
   5   1   7     1203.59     1227.80     17.20 o 
   6   1   7     3720.43     3513.63     46.87 o 
   7   1   7      741.89      685.29     16.92 o 
   8   1   7      200.44      193.14     23.77 o 
   9   1   7      338.74      322.76     16.27 o 
 -10   2   7      348.69      351.22     17.97 o 
  -9   2   7        2.71       -2.69      9.51 o 
  -8   2   7      359.58      365.07     16.00 o 
  -7   2   7       71.02       74.62      9.37 o 
  -6   2   7     1751.94     1753.72     25.00 o 
  -5   2   7       24.97       20.58      4.41 o 
  -4   2   7      597.90      566.11     11.78 o 
  -3   2   7      297.11      322.28      9.24 o 
  -2   2   7        3.03       24.87      4.03 o 
  -1   2   7     1487.62     1529.20     18.23 o 
   0   2   7       23.42       43.29      3.76 o 
   1   2   7     6781.06     7060.30     56.31 o 
   2   2   7     3239.73     3254.97     33.50 o 
   3   2   7       99.46      121.72      7.00 o 
   4   2   7     1298.46     1297.63     16.26 o 
   5   2   7      486.23      474.62     10.41 o 
   6   2   7     1267.62     1267.12     21.77 o 
   7   2   7      602.68      616.25     16.19 o 
   8   2   7        0.63       -4.13      7.80 o 
   9   2   7        0.04       -7.22      9.49 o 
 -10   3   7      137.45      115.75     13.53 o 
  -9   3   7      485.17      497.28     19.33 o 
  -8   3   7      396.26      388.47     16.71 o 
  -7   3   7      536.56      515.63     17.76 o 
  -6   3   7      336.14      349.33     11.27 o 
  -5   3   7      111.65      109.31      6.79 o 
  -4   3   7      271.23      283.76      6.70 o 
  -3   3   7        4.11       20.22      3.51 o 
  -2   3   7     1238.56     1209.50     14.96 o 
  -1   3   7     2840.68     2642.52     25.29 o 
   0   3   7     7594.42     8787.43     74.04 o 
   1   3   7     5962.27     6003.10     58.80 o 
   2   3   7      192.79      189.20      7.81 o 
   3   3   7      131.13      120.16      6.60 o 
   4   3   7     2117.04     2070.84     26.36 o 
   5   3   7     1078.01      987.19     22.48 o 
   6   3   7        0.28       -1.72      6.12 o 
   7   3   7      298.41      287.94     12.09 o 
   8   3   7        5.22       10.24      8.34 o 
   9   3   7      478.41      534.09     23.95 o 
 -10   4   7      582.55      594.42     26.60 o 
  -9   4   7       18.01       33.12     11.72 o 
  -8   4   7      648.80      662.67     20.93 o 
  -7   4   7        1.78       -3.15      5.83 o 
  -6   4   7     1754.93     1683.51     24.91 o 
  -5   4   7     1753.80     1762.03     24.53 o 
  -4   4   7       42.75       47.00      4.40 o 
  -3   4   7     4861.36     4734.16     41.47 o 
  -2   4   7     2693.49     2606.09     25.87 o 
  -1   4   7       18.56       16.55      4.09 o 
   0   4   7      283.72      255.94      9.40 o 
   1   4   7      177.20      244.39      8.24 o 
   2   4   7     1410.08     1349.03     18.79 o 
   3   4   7      372.05      368.36     10.27 o 
   4   4   7       40.31       44.12      5.76 o 
   5   4   7      126.65      135.41      8.30 o 
   6   4   7      518.08      512.35     14.71 o 
   7   4   7       72.22       70.64     10.17 o 
   8   4   7       38.62       41.48     10.21 o 
   9   4   7       64.67       63.36     12.84 o 
  -9   5   7        0.20       -0.84     10.73 o 
  -8   5   7     1084.73     1075.46     26.32 o 
  -7   5   7     1352.71     1272.76     22.95 o 
  -6   5   7     1484.14     1540.15     24.44 o 
  -5   5   7      121.26      107.49      9.60 o 
  -4   5   7     1346.77     1269.68     17.21 o 
  -3   5   7       84.45       85.46      5.44 o 
  -2   5   7     1224.70     1353.96     17.22 o 
  -1   5   7        9.00       11.27      4.19 o 
   0   5   7     3327.38     3371.98     31.68 o 
   1   5   7       13.33       22.45      3.83 o 
   2   5   7     2035.20     1942.94     24.06 o 
   3   5   7      533.17      525.43     15.08 o 
   4   5   7     2378.60     2270.38     28.70 o 
   5   5   7     4342.73     4092.15     56.87 o 
   6   5   7     1070.87     1032.84     23.72 o 
   7   5   7       20.19       33.75      9.09 o 
   8   5   7        1.69       -8.21      8.21 o 
   9   5   7        4.68       -5.27      8.87 o 
  -9   6   7        0.08        4.03     10.48 o 
  -8   6   7     1817.12     1797.27     42.02 o 
  -7   6   7     1011.32      953.61     23.20 o 
  -6   6   7       13.36       16.40      6.60 o 
  -5   6   7      213.84      221.31     10.21 o 
  -4   6   7      160.41      135.89      6.91 o 
  -3   6   7     1626.65     1588.08     25.77 o 
  -2   6   7       20.84       41.00      4.99 o 
  -1   6   7     2684.61     2785.33     28.53 o 
   0   6   7     7803.71     7796.01     64.32 o 
   1   6   7       86.09       80.26      4.96 o 
   2   6   7      414.74      430.59     11.77 o 
   3   6   7      217.81      236.52     13.97 o 
   4   6   7       96.96      101.04      9.43 o 
   5   6   7      110.91       88.70     11.73 o 
   6   6   7       77.20       94.49     10.82 o 
   7   6   7        0.31       -9.08      9.08 o 
   8   6   7      231.60      277.48     16.07 o 
  -9   7   7       41.12       33.08     13.59 o 
  -8   7   7      230.02      188.99     17.91 o 
  -7   7   7      313.46      299.51     15.05 o 
  -6   7   7      683.22      634.77     20.97 o 
  -5   7   7      601.69      632.27     23.10 o 
  -4   7   7      267.42      242.32      8.81 o 
  -3   7   7     2016.89     1913.93     28.41 o 
  -2   7   7      253.50      288.76      9.19 o 
  -1   7   7     4205.43     4107.49     42.18 o 
   0   7   7      274.18      248.57      8.00 o 
   1   7   7      696.63      662.18     11.67 o 
   2   7   7        0.08        1.53      6.14 o 
   3   7   7      984.35      966.61     21.61 o 
   4   7   7      189.63      180.21     11.60 o 
   5   7   7       11.31       18.71      8.49 o 
   6   7   7      688.98      667.85     20.60 o 
   7   7   7      916.21      942.08     25.24 o 
   8   7   7        0.07       -8.59      8.59 o 
  -8   8   7     1249.79     1301.46     36.86 o 
  -7   8   7       94.85      115.42     12.13 o 
  -6   8   7        9.14       20.23     13.57 o 
  -5   8   7       30.19       51.75     10.87 o 
  -4   8   7       76.19       78.35      7.89 o 
  -3   8   7      530.67      494.69     13.54 o 
  -2   8   7      806.93      784.49     14.92 o 
  -1   8   7       12.66        9.01      5.06 o 
   0   8   7      590.53      522.48     14.08 o 
   1   8   7       86.31       86.40      7.70 o 
   2   8   7       10.35       16.57      7.06 o 
   3   8   7      595.28      597.11     17.97 o 
   4   8   7      371.60      348.15     15.40 o 
   5   8   7      635.30      673.17     20.87 o 
   6   8   7       31.35       28.36      9.45 o 
   7   8   7        0.11        6.34     10.34 o 
  -8   9   7      878.38      918.03     32.55 o 
  -7   9   7       27.17       54.82     12.82 o 
  -6   9   7       37.50       38.46     10.10 o 
  -5   9   7       24.21       26.63     15.58 o 
  -4   9   7      519.84      548.89     19.09 o 
  -3   9   7       78.56       77.96      8.10 o 
  -2   9   7       47.80       44.22      6.43 o 
  -1   9   7     2244.12     2217.28     30.50 o 
   0   9   7      290.15      253.10     10.84 o 
   1   9   7     1861.10     1941.44     27.97 o 
   2   9   7      856.35      837.79     21.46 o 
   3   9   7      316.63      315.69     18.76 o 
   4   9   7      504.07      518.41     18.58 o 
   5   9   7      167.56      191.56     13.98 o 
   6   9   7       57.30       56.97     11.35 o 
   7   9   7        9.83        0.54      9.37 o 
  -7  10   7       68.52       88.98     13.08 o 
  -6  10   7       56.10       76.34     12.05 o 
  -5  10   7      804.90      849.97     24.00 o 
  -4  10   7        8.70        9.66      7.09 o 
  -3  10   7     1304.22     1287.67     23.25 o 
  -2  10   7      403.09      404.51     21.05 o 
  -1  10   7       17.53       10.83      6.63 o 
   0  10   7       92.70       96.68      8.90 o 
   1  10   7      299.56      296.53     18.93 o 
   2  10   7      105.89       90.20     10.55 o 
   3  10   7       59.35       46.84      9.81 o 
   4  10   7       47.40       48.40     12.60 o 
   5  10   7      261.87      300.37     16.64 o 
   6  10   7      154.30      170.10     14.40 o 
  -6  11   7      244.98      262.68     17.79 o 
  -5  11   7       16.65       20.79     10.11 o 
  -4  11   7      695.14      735.04     22.04 o 
  -3  11   7      960.99      958.48     24.04 o 
  -2  11   7      442.57      493.37     17.83 o 
  -1  11   7        0.44        5.97      9.96 o 
   0  11   7       65.13       66.56     12.03 o 
   1  11   7      192.16      213.73     13.56 o 
   2  11   7     1031.13      979.88     24.70 o 
   3  11   7      197.22      204.76     14.33 o 
   4  11   7     1372.50     1332.62     30.34 o 
   5  11   7       48.09       40.49     11.33 o 
  -5  12   7       18.31       18.40     11.61 o 
  -4  12   7       46.72       44.32     12.06 o 
  -3  12   7        5.82       15.02      8.85 o 
  -2  12   7      145.01      172.63     13.54 o 
  -1  12   7      155.25      142.63     12.99 o 
   0  12   7       68.77      100.54     13.89 o 
   1  12   7      617.40      540.27     23.27 o 
   2  12   7        8.82       20.63     12.80 o 
   3  12   7        1.83       13.01      9.50 o 
   4  12   7       18.23        3.24      9.54 o 
  -3  13   7      844.10      829.44     38.70 o 
  -2  13   7       37.60       64.65     13.33 o 
  -1  13   7      214.05      237.57     20.51 o 
   0  13   7      116.66      126.26     15.46 o 
   1  13   7       76.88      101.07     21.36 o 
   2  13   7      535.09      530.67     29.16 o 
 -10   0   8      611.04      567.07     31.15 o 
  -8   0   8        7.13       16.47     11.64 o 
  -6   0   8      269.94      259.90     17.64 o 
  -4   0   8     5985.93     5968.29     93.35 o 
  -2   0   8       14.14        5.82      4.62 o 
   0   0   8    10860.36    11448.65    123.73 o 
   2   0   8      122.75      142.69      8.02 o 
   4   0   8     5415.89     5371.67     66.69 o 
   6   0   8       56.12       73.10     15.00 o 
   8   0   8      230.85      288.70     21.39 o 
 -10   1   8       71.07       65.89     11.78 o 
  -9   1   8      436.41      442.17     21.91 o 
  -8   1   8      680.34      623.26     20.27 o 
  -7   1   8       99.65       99.28     10.28 o 
  -6   1   8      129.59      128.81      9.95 o 
  -5   1   8     2819.62     2732.17     30.59 o 
  -4   1   8     1300.13     1223.47     20.20 o 
  -3   1   8     7106.76     7019.30     70.14 o 
  -2   1   8      103.98       49.85      3.97 o 
  -1   1   8     4316.55     4555.26     44.88 o 
   0   1   8        7.39        3.94      3.60 o 
   1   1   8     3650.87     3846.50     34.05 o 
   2   1   8      700.65      658.60     10.63 o 
   3   1   8     5735.24     5764.83     48.86 o 
   4   1   8        1.47       -1.27      3.56 o 
   5   1   8     1661.16     1616.55     23.51 o 
   6   1   8     1483.02     1355.44     24.21 o 
   7   1   8      292.66      318.08     14.73 o 
   8   1   8       49.81       61.35     13.07 o 
   9   1   8      471.39      463.99     23.17 o 
 -10   2   8        1.74       -6.11      9.01 o 
  -9   2   8      300.01      345.92     17.08 o 
  -8   2   8       44.19       35.33      9.00 o 
  -7   2   8     1883.29     1802.41     32.09 o 
  -6   2   8        0.19        1.22      4.48 o 
  -5   2   8      497.55      434.06     11.61 o 
  -4   2   8      317.87      404.32      9.96 o 
  -3   2   8       44.40       30.81      4.64 o 
  -2   2   8     2649.84     2902.90     27.13 o 
  -1   2   8     2998.67     2969.73     27.62 o 
   0   2   8       86.71       81.54      4.92 o 
   1   2   8      576.60      591.48     13.54 o 
   2   2   8      814.57      887.16     14.78 o 
   3   2   8       36.53       31.17      5.17 o 
   4   2   8     1358.89     1264.49     19.76 o 
   5   2   8       90.21       86.90      8.15 o 
   6   2   8      679.08      682.59     16.86 o 
   7   2   8      367.07      390.90     13.77 o 
   8   2   8        0.66       -2.74      8.05 o 
   9   2   8      214.79      231.49     17.57 o 
 -10   3   8      579.99      559.50     33.02 o 
  -9   3   8      155.65      155.12     13.51 o 
  -8   3   8     1099.04     1136.97     26.86 o 
  -7   3   8     1672.37     1608.90     30.38 o 
  -6   3   8     2047.32     1941.03     30.15 o 
  -5   3   8       75.58       54.26      5.64 o 
  -4   3   8     2141.42     2088.83     25.94 o 
  -3   3   8     1460.44     1592.68     17.99 o 
  -2   3   8     3742.66     3637.87     37.96 o 
  -1   3   8       51.05       48.92     10.19 o 
   0   3   8    24065.23    25758.97    190.54 o 
   1   3   8        9.31       11.26      3.46 o 
   2   3   8     4727.77     4558.20     45.04 o 
   3   3   8      211.83      191.76     10.24 o 
   4   3   8      512.94      538.33     17.85 o 
   5   3   8      108.05      105.79      7.91 o 
   6   3   8      767.93      718.65     20.65 o 
   7   3   8        0.14       -6.53      6.53 o 
   8   3   8      803.66      809.01     26.60 o 
   9   3   8       53.97       26.54     12.26 o 
 -10   4   8       62.59       64.42     13.90 o 
  -9   4   8      185.57      191.63     14.21 o 
  -8   4   8      222.83      227.48     14.13 o 
  -7   4   8        3.65       -4.78      7.48 o 
  -6   4   8      697.90      758.96     16.48 o 
  -5   4   8      245.39      223.39      9.24 o 
  -4   4   8      133.07      120.46      5.54 o 
  -3   4   8      342.96      366.40      9.64 o 
  -2   4   8        2.15        5.72      3.81 o 
  -1   4   8     1865.32     1796.78     20.13 o 
   0   4   8      788.12      865.51     12.83 o 
   1   4   8      209.68      264.34      6.97 o 
   2   4   8      414.99      397.29     10.62 o 
   3   4   8      160.84      150.57      7.55 o 
   4   4   8      141.47      100.74      7.35 o 
   5   4   8     3208.22     3069.53     47.62 o 
   6   4   8      422.40      473.45     16.77 o 
   7   4   8      369.90      381.33     16.22 o 
   8   4   8      104.15       83.27     11.46 o 
   9   4   8       57.72       45.68     15.01 o 
  -9   5   8      105.89      127.61     16.37 o 
  -8   5   8        8.36       18.74      9.43 o 
  -7   5   8     1051.22     1049.21     25.03 o 
  -6   5   8      975.60      964.36     19.31 o 
  -5   5   8     1708.77     1682.74     24.89 o 
  -4   5   8      922.47      896.20     14.26 o 
  -3   5   8     1314.43     1234.07     16.59 o 
  -2   5   8     2718.30     2678.91     27.65 o 
  -1   5   8      269.87      252.76      7.82 o 
   0   5   8       45.67       36.71      4.47 o 
   1   5   8     2096.24     1976.33     21.57 o 
   2   5   8      117.64      137.69     12.48 o 
   3   5   8     2374.57     2236.75     27.90 o 
   4   5   8       76.30       85.73      8.00 o 
   5   5   8     1858.90     1859.75     36.07 o 
   6   5   8       69.49       82.49     10.45 o 
   7   5   8     1224.81     1232.27     30.21 o 
   8   5   8       79.21       79.55     11.49 o 
  -9   6   8       87.87      109.70     19.49 o 
  -8   6   8       45.84       50.85     12.93 o 
  -7   6   8        8.00       15.42      7.19 o 
  -6   6   8       32.04       26.39      7.01 o 
  -5   6   8       84.46       91.42      8.05 o 
  -4   6   8      141.20      111.53      6.68 o 
  -3   6   8        3.98       16.84      4.80 o 
  -2   6   8     2184.96     2128.74     24.22 o 
  -1   6   8      120.11      124.50      6.40 o 
   0   6   8      552.84      570.83     11.20 o 
   1   6   8      848.61      819.83     21.14 o 
   2   6   8       65.00       71.43      6.07 o 
   3   6   8      384.58      376.41     14.01 o 
   4   6   8      369.67      363.85     14.44 o 
   5   6   8        0.49        2.53      7.54 o 
   6   6   8        0.11       -1.68      9.51 o 
   7   6   8        7.26       -5.86      8.41 o 
   8   6   8        1.40        1.84      9.32 o 
  -9   7   8       87.55       70.63     15.40 o 
  -8   7   8        5.70        0.95     10.89 o 
  -7   7   8       16.71       22.03      8.43 o 
  -6   7   8      197.23      186.94     13.41 o 
  -5   7   8      942.16      921.37     19.30 o 
  -4   7   8      130.97      145.96      7.78 o 
  -3   7   8      212.83      199.06      8.36 o 
  -2   7   8     4409.11     4235.78     40.86 o 
  -1   7   8      773.34      842.18     14.74 o 
   0   7   8      430.24      424.76     12.68 o 
   1   7   8      378.09      361.53     11.06 o 
   2   7   8      852.19      867.48     20.16 o 
   3   7   8      379.45      381.03     27.94 o 
   4   7   8      868.87      811.88     21.18 o 
   5   7   8      454.58      453.77     17.37 o 
   6   7   8      263.55      278.15     18.84 o 
   7   7   8      240.32      199.18     14.94 o 
   8   7   8       90.50       98.63     12.96 o 
  -8   8   8       74.91       45.77     13.98 o 
  -7   8   8     1143.41     1166.96     28.86 o 
  -6   8   8       13.74        6.00      8.11 o 
  -5   8   8      632.05      600.81     18.86 o 
  -4   8   8      132.94      137.18      8.15 o 
  -3   8   8     1114.78     1100.03     18.25 o 
  -2   8   8      595.38      537.47     13.59 o 
  -1   8   8      741.49      726.41     14.30 o 
   0   8   8      305.77      298.74     10.93 o 
   1   8   8       94.29      106.44      7.80 o 
   2   8   8        2.39       -0.11      7.64 o 
   3   8   8       55.22       56.11      9.35 o 
   4   8   8     1263.47     1260.10     27.07 o 
   5   8   8      213.62      223.35     23.34 o 
   6   8   8      838.30      847.98     24.09 o 
   7   8   8        0.39        6.79      9.30 o 
  -7   9   8     2154.56     2180.50     53.89 o 
  -6   9   8      183.90      197.88     14.68 o 
  -5   9   8      348.57      377.02     16.55 o 
  -4   9   8        2.04        4.39      7.98 o 
  -3   9   8      559.66      565.50     15.63 o 
  -2   9   8      487.64      448.24     12.55 o 
  -1   9   8      212.94      213.69     12.48 o 
   0   9   8      431.62      443.54     13.86 o 
   1   9   8      458.93      450.83     16.51 o 
   2   9   8     1230.73     1171.90     32.68 o 
   3   9   8      286.53      310.32     15.00 o 
   4   9   8        1.24        1.57      8.66 o 
   5   9   8      534.70      572.00     23.51 o 
   6   9   8      107.23      110.36     19.81 o 
  -7  10   8      145.30      171.69     16.05 o 
  -6  10   8      298.01      321.19     24.78 o 
  -5  10   8      644.08      648.50     21.28 o 
  -4  10   8      161.97      150.33     15.11 o 
  -3  10   8        3.20       13.20      7.27 o 
  -2  10   8      476.08      469.11     17.01 o 
  -1  10   8       22.43       22.66      7.18 o 
   0  10   8      224.54      238.67     18.25 o 
   1  10   8       64.97       62.13      9.84 o 
   2  10   8      314.20      291.06     14.77 o 
   3  10   8      151.91      137.21     12.68 o 
   4  10   8        1.04       -3.77      8.49 o 
   5  10   8       42.30       33.92     10.37 o 
   6  10   8      175.70      172.65     14.97 o 
  -6  11   8        5.19        6.09     10.57 o 
  -5  11   8       45.69       62.33     11.13 o 
  -4  11   8       40.22       32.23     11.27 o 
  -3  11   8       56.87       82.89     15.28 o 
  -2  11   8      742.59      749.22     21.18 o 
  -1  11   8        0.11        4.25      8.04 o 
   0  11   8      178.36      195.53     21.14 o 
   1  11   8       77.39       85.58     13.16 o 
   2  11   8       13.14       10.43      8.85 o 
   3  11   8      244.16      216.31     14.60 o 
   4  11   8      127.98      153.25     15.96 o 
   5  11   8      564.55      597.52     22.58 o 
  -4  12   8        1.05       -6.23      9.93 o 
  -3  12   8       88.78       86.83     11.60 o 
  -2  12   8      939.59     1001.46     50.42 o 
  -1  12   8       17.98       34.51     11.43 o 
   0  12   8       13.91       23.93     16.59 o 
   1  12   8      829.07      725.43     50.40 o 
   2  12   8        0.60       -8.39      8.44 o 
   3  12   8      165.75      167.44     20.63 o 
  -2  13   8      984.82      985.91     33.48 o 
  -1  13   8       19.05       37.54     12.53 o 
   0  13   8       21.54       16.97     11.84 o 
   1  13   8       26.04       43.29     12.33 o 
  -9   0   9      643.98      653.77     31.39 o 
  -7   0   9     1078.28     1037.92     34.48 o 
  -5   0   9     1384.63     1374.29     35.55 o 
  -3   0   9      235.95      149.20      6.76 o 
  -1   0   9      377.31      244.87     10.05 o 
   1   0   9      249.22      223.93      9.90 o 
   3   0   9      627.15      567.84     17.38 o 
   5   0   9     1705.46     1709.02     30.72 o 
   7   0   9       52.27       57.13     13.47 o 
   9   0   9      121.22      177.93     20.32 o 
 -10   1   9       88.99       93.75     15.09 o 
  -9   1   9      223.92      235.47     15.39 o 
  -8   1   9     1059.38     1040.93     25.71 o 
  -7   1   9      350.53      347.13     15.14 o 
  -6   1   9      268.51      260.14     12.70 o 
  -5   1   9     1085.85     1161.54     19.03 o 
  -4   1   9     2695.31     2794.94     44.19 o 
  -3   1   9     2599.37     2694.48     29.62 o 
  -2   1   9     7667.48     7421.71     59.65 o 
  -1   1   9      342.18      400.62      8.97 o 
   0   1   9      475.03      431.52     11.82 o 
   1   1   9     6316.71     6482.72     53.58 o 
   2   1   9     9104.72     8910.32     71.23 o 
   3   1   9      990.77      938.78     13.51 o 
   4   1   9       25.61       34.07      4.54 o 
   5   1   9      537.47      518.48     15.74 o 
   6   1   9     2309.40     2275.39     35.86 o 
   7   1   9       39.55       38.09     13.58 o 
   8   1   9      382.13      398.16     17.23 o 
   9   1   9       35.27       40.37     10.86 o 
 -10   2   9       59.66       90.09     12.59 o 
  -9   2   9      438.73      429.49     18.80 o 
  -8   2   9      248.98      247.93     14.47 o 
  -7   2   9      112.27      106.43     10.64 o 
  -6   2   9      746.58      785.94     20.71 o 
  -5   2   9      124.02      120.63      6.57 o 
  -4   2   9      216.21      235.48      8.22 o 
  -3   2   9      104.99      137.53      5.38 o 
  -2   2   9     1548.09     1570.68     17.80 o 
  -1   2   9      473.79      452.33      9.29 o 
   0   2   9       77.95       62.89      4.84 o 
   1   2   9      286.14      276.47      8.46 o 
   2   2   9      164.18      133.60      7.01 o 
   3   2   9      655.71      681.18     13.98 o 
   4   2   9      384.22      355.48     11.28 o 
   5   2   9       33.79       34.72      6.83 o 
   6   2   9        1.47       -0.09      6.17 o 
   7   2   9        2.33        0.32      7.56 o 
   8   2   9        3.07        8.68      8.37 o 
   9   2   9      156.16      136.10     15.91 o 
 -10   3   9       54.33       50.88     11.69 o 
  -9   3   9      614.35      562.39     20.94 o 
  -8   3   9      174.25      178.80     13.39 o 
  -7   3   9      455.66      440.76     16.85 o 
  -6   3   9      770.77      735.48     19.61 o 
  -5   3   9      806.84      821.14     15.74 o 
  -4   3   9     2555.50     2590.89     30.45 o 
  -3   3   9     9342.38     9189.73     73.40 o 
  -2   3   9     3900.45     4054.24     36.60 o 
  -1   3   9      495.97      359.30      8.78 o 
   0   3   9     1794.81     1969.23     21.28 o 
   1   3   9     4247.03     4025.63     43.84 o 
   2   3   9       18.75       26.73      5.10 o 
   3   3   9    10180.58     9828.45     88.08 o 
   4   3   9     1534.75     1472.29     22.60 o 
   5   3   9       88.54       76.95      8.42 o 
   6   3   9      143.47      141.77      9.73 o 
   7   3   9     1052.74     1044.31     21.91 o 
   8   3   9      103.34      132.54     22.51 o 
   9   3   9      563.38      620.01     25.87 o 
 -10   4   9      463.40      495.06     27.50 o 
  -9   4   9       30.70       25.12     11.29 o 
  -8   4   9       28.71       30.08      9.42 o 
  -7   4   9        6.44       13.21      7.90 o 
  -6   4   9      504.80      485.35     13.60 o 
  -5   4   9      259.27      232.79      9.74 o 
  -4   4   9      672.61      622.34     13.91 o 
  -3   4   9        2.24        9.63      4.08 o 
  -2   4   9      677.88      627.96     11.24 o 
  -1   4   9        9.76       14.31      4.13 o 
   0   4   9      788.59      813.01     12.60 o 
   1   4   9      407.25      389.77      9.40 o 
   2   4   9      315.13      317.79     10.00 o 
   3   4   9     1188.72     1137.03     18.70 o 
   4   4   9        0.53       -3.15      7.67 o 
   5   4   9      321.05      326.53     11.91 o 
   6   4   9        0.65        4.35      7.59 o 
   7   4   9        8.85       -7.76      8.01 o 
   8   4   9        1.81       10.19     10.61 o 
  -9   5   9       41.59       27.08     12.33 o 
  -8   5   9      513.19      496.82     19.58 o 
  -7   5   9        9.62       13.78      8.65 o 
  -6   5   9     1323.01     1349.42     22.99 o 
  -5   5   9       86.90       93.54      7.91 o 
  -4   5   9     2433.25     2311.29     29.84 o 
  -3   5   9     2396.78     2382.86     26.01 o 
  -2   5   9     2269.65     2154.93     24.01 o 
  -1   5   9     1924.97     1962.07     22.42 o 
   0   5   9      392.81      415.67      9.63 o 
   1   5   9      151.74      177.79      6.47 o 
   2   5   9     1377.77     1267.64     19.64 o 
   3   5   9      748.21      747.77     18.79 o 
   4   5   9       54.36       61.31      8.36 o 
   5   5   9       34.37       42.52      8.96 o 
   6   5   9     1254.42     1240.35     26.82 o 
   7   5   9      179.23      223.24     14.37 o 
   8   5   9      288.08      319.87     17.30 o 
  -9   6   9      441.03      425.13     27.71 o 
  -8   6   9     1524.16     1429.79     38.07 o 
  -7   6   9       31.18       27.22      9.43 o 
  -6   6   9      140.90      132.57     12.20 o 
  -5   6   9      193.84      194.69     10.20 o 
  -4   6   9      328.42      362.75     14.55 o 
  -3   6   9     1608.68     1538.62     20.36 o 
  -2   6   9     1166.37     1196.08     22.17 o 
  -1   6   9      104.01       96.14      8.24 o 
   0   6   9      122.12      110.88      6.18 o 
   1   6   9      145.94      164.42      6.65 o 
   2   6   9       19.19       17.01      5.24 o 
   3   6   9        7.61        4.50      6.79 o 
   4   6   9       23.02       22.11      7.58 o 
   5   6   9     1757.94     1709.67     31.52 o 
   6   6   9       78.31       73.60     10.39 o 
   7   6   9        0.06       -8.00      8.00 o 
   8   6   9      165.97      189.08     22.67 o 
  -8   7   9        0.24      -11.06     11.06 o 
  -7   7   9        9.74       -2.25     10.40 o 
  -6   7   9       24.39       26.35      7.37 o 
  -5   7   9       95.76      112.78      9.22 o 
  -4   7   9      432.41      466.74     14.22 o 
  -3   7   9      919.66      916.21     16.07 o 
  -2   7   9     1778.28     1726.79     22.43 o 
  -1   7   9     4368.06     4270.76     41.17 o 
   0   7   9      396.18      374.21     10.16 o 
   1   7   9     1726.50     1664.03     28.46 o 
   2   7   9      966.72      953.59     21.55 o 
   3   7   9      140.22      137.16     20.07 o 
   4   7   9      683.96      669.90     35.90 o 
   5   7   9      585.81      560.16     19.34 o 
   6   7   9       67.78       53.52     10.53 o 
   7   7   9      408.10      411.67     18.61 o 
  -8   8   9      456.07      528.28     26.23 o 
  -7   8   9        1.07        0.67      9.17 o 
  -6   8   9       25.92       30.17      9.68 o 
  -5   8   9       42.92       30.93      9.04 o 
  -4   8   9     1368.38     1340.07     23.80 o 
  -3   8   9     2188.00     2162.83     32.74 o 
  -2   8   9      161.28      158.61      8.30 o 
  -1   8   9       34.43       39.05      5.99 o 
   0   8   9      282.55      280.25     10.87 o 
   1   8   9        1.28        0.97      6.79 o 
   2   8   9       63.03       60.56      9.18 o 
   3   8   9      447.42      395.53     15.96 o 
   4   8   9        1.30       -5.22      7.35 o 
   5   8   9      131.06      121.87     12.41 o 
   6   8   9      132.47      147.76     15.98 o 
   7   8   9      186.25      179.80     14.83 o 
  -7   9   9      247.56      264.79     16.81 o 
  -6   9   9      727.87      718.33     22.73 o 
  -5   9   9       33.60       35.87      9.59 o 
  -4   9   9      333.35      346.64     19.69 o 
  -3   9   9      570.23      614.87     20.82 o 
  -2   9   9        2.53       -5.68      5.68 o 
  -1   9   9      722.04      694.95     16.90 o 
   0   9   9      270.75      254.51     17.32 o 
   1   9   9      860.84      874.36     26.57 o 
   2   9   9        3.19       22.26      8.27 o 
   3   9   9      172.04      177.87     16.13 o 
   4   9   9     2503.30     2400.65     40.63 o 
   5   9   9        0.78       17.58     13.14 o 
   6   9   9      708.31      743.02     23.81 o 
  -6  10   9       12.40       13.14     10.57 o 
  -5  10   9       10.62        9.51      9.39 o 
  -4  10   9        6.66       21.78      9.25 o 
  -3  10   9       54.98       51.44      8.97 o 
  -2  10   9       90.68       95.34     10.51 o 
  -1  10   9       63.86       74.77      8.83 o 
   0  10   9      115.09      105.25     10.90 o 
   1  10   9       90.59      108.61     12.34 o 
   2  10   9      348.31      331.70     15.83 o 
   3  10   9      133.64      145.20     12.92 o 
   4  10   9       14.94       20.20      9.39 o 
   5  10   9       12.66        2.09     14.26 o 
  -5  11   9      112.70      139.18     13.70 o 
  -4  11   9     1037.89     1079.22     31.54 o 
  -3  11   9      416.58      441.34     17.75 o 
  -2  11   9       16.13       15.25      8.78 o 
  -1  11   9      552.01      590.88     36.98 o 
   0  11   9       45.44       33.86     10.20 o 
   1  11   9      109.99       91.12     11.51 o 
   2  11   9      154.67      165.15     14.68 o 
   3  11   9       42.22       60.73     10.87 o 
   4  11   9      691.64      710.04     23.85 o 
  -4  12   9       25.38        7.84     11.48 o 
  -3  12   9        2.49       10.54     11.19 o 
  -2  12   9       90.03      109.12     12.20 o 
  -1  12   9        0.67        2.38     26.74 o 
   0  12   9        0.93        7.78     10.61 o 
   1  12   9      605.45      603.97     31.89 o 
   2  12   9      386.96      399.23     19.25 o 
   3  12   9      140.59      131.51     13.56 o 
  -1  13   9     1107.25     1132.78     33.64 o 
   0  13   9       32.12        5.20     19.57 o 
 -10   0  10       25.32       42.09     15.74 o 
  -8   0  10     1774.79     1699.66     46.57 o 
  -6   0  10     1120.55     1074.45     38.22 o 
  -4   0  10     7091.30     6929.00    107.69 o 
  -2   0  10      914.13     1026.73     33.82 o 
   0   0  10     2891.41     3161.83     42.58 o 
   2   0  10        5.87       -1.98      8.40 o 
   4   0  10     2263.90     2216.94     65.85 o 
   6   0  10      627.39      588.34     28.82 o 
   8   0  10      124.38      122.24     17.82 o 
 -10   1  10       93.26      129.43     14.58 o 
  -9   1  10      112.23      110.55     12.81 o 
  -8   1  10      604.56      595.81     20.21 o 
  -7   1  10     1021.49      978.89     23.94 o 
  -6   1  10       56.82       44.37      8.43 o 
  -5   1  10     3308.78     3299.57     44.77 o 
  -4   1  10      273.94      307.67      8.71 o 
  -3   1  10     3059.01     3037.25     32.96 o 
  -2   1  10      840.74      840.30     14.38 o 
  -1   1  10     4297.58     4595.99     40.30 o 
   0   1  10      678.08      582.47     10.77 o 
   1   1  10      118.33      113.57      6.13 o 
   2   1  10      827.00      782.16     12.51 o 
   3   1  10     4749.50     4639.15     41.90 o 
   4   1  10     1647.23     1532.02     36.47 o 
   5   1  10        2.20        1.02      5.70 o 
   6   1  10      179.10      158.28     16.75 o 
   7   1  10       18.47       28.51      9.60 o 
   8   1  10      244.11      227.53     14.82 o 
   9   1  10      898.36      971.04     26.94 o 
 -10   2  10        2.24        4.65      9.46 o 
  -9   2  10      461.10      512.07     20.57 o 
  -8   2  10      549.74      542.63     19.58 o 
  -7   2  10       27.13       43.83      9.09 o 
  -6   2  10        0.77        5.87      7.20 o 
  -5   2  10      242.82      255.78     21.41 o 
  -4   2  10     1690.05     1607.56     22.74 o 
  -3   2  10     2100.73     2111.51     33.94 o 
  -2   2  10     1348.16     1563.28     18.21 o 
  -1   2  10        1.91        7.41      3.82 o 
   0   2  10      110.58      131.21     12.20 o 
   1   2  10     2097.04     2046.95     24.85 o 
   2   2  10      285.02      267.18     10.23 o 
   3   2  10      456.92      451.58     12.31 o 
   4   2  10      747.74      709.70     15.40 o 
   5   2  10        0.00        0.46      5.80 o 
   6   2  10      149.03      130.80     12.14 o 
   7   2  10      385.15      401.11     16.89 o 
   8   2  10        0.74        0.94      8.63 o 
 -10   3  10      858.59      902.81     27.60 o 
  -9   3  10       49.24       56.35     10.99 o 
  -8   3  10     2140.20     2070.16     37.68 o 
  -7   3  10      315.90      303.82     21.62 o 
  -6   3  10      370.39      391.71     15.36 o 
  -5   3  10      151.53      148.56      7.89 o 
  -4   3  10       13.31       15.13      4.95 o 
  -3   3  10       96.11      103.57      5.20 o 
  -2   3  10     8046.11     8072.64     65.99 o 
  -1   3  10       20.88       20.75      4.16 o 
   0   3  10     1572.18     1361.50     17.17 o 
   1   3  10      204.13      227.63      7.28 o 
   2   3  10     3117.44     3010.69     34.13 o 
   3   3  10      416.12      432.15     13.42 o 
   4   3  10     3388.91     3257.48     38.32 o 
   5   3  10      460.26      420.27     13.29 o 
   6   3  10       53.82       68.73      8.43 o 
   7   3  10      177.48      194.38     17.94 o 
   8   3  10      293.93      303.54     19.44 o 
  -9   4  10      581.13      592.28     22.46 o 
  -8   4  10      220.52      196.55     14.20 o 
  -7   4  10      524.15      479.66     20.12 o 
  -6   4  10        3.87       -7.00      9.34 o 
  -5   4  10        5.85        7.71      5.49 o 
  -4   4  10      631.22      650.26     18.69 o 
  -3   4  10     2400.06     2356.61     25.27 o 
  -2   4  10     1876.24     1702.48     20.26 o 
  -1   4  10     1422.09     1383.14     17.72 o 
   0   4  10       73.90       95.65      5.49 o 
   1   4  10     1157.11     1138.49     17.53 o 
   2   4  10      130.69      149.77      7.85 o 
   3   4  10      696.13      619.17     17.59 o 
   4   4  10      551.50      545.48     15.74 o 
   5   4  10       25.26       21.38      6.95 o 
   6   4  10      600.74      582.05     18.71 o 
   7   4  10      553.17      611.24     21.81 o 
   8   4  10        2.73        8.11     10.62 o 
  -9   5  10       50.39       72.22     11.89 o 
  -8   5  10        6.52        6.56     11.71 o 
  -7   5  10      306.04      309.08     15.73 o 
  -6   5  10      284.88      264.79     11.39 o 
  -5   5  10      953.31      952.21     18.74 o 
  -4   5  10      490.93      482.80     19.76 o 
  -3   5  10     8776.55     8536.73     71.08 o 
  -2   5  10      170.70      179.09     10.91 o 
  -1   5  10     1029.70      938.19     17.62 o 
   0   5  10        2.48       -0.26      3.87 o 
   1   5  10      368.49      335.02     15.68 o 
   2   5  10      373.00      354.13     11.17 o 
   3   5  10     2179.01     2044.78     27.81 o 
   4   5  10     4036.46     3910.19     60.43 o 
   5   5  10      916.66      933.48     22.85 o 
   6   5  10        7.20        6.95      8.05 o 
   7   5  10      933.16      984.90     25.63 o 
   8   5  10      582.36      636.40     26.16 o 
  -9   6  10       43.35       30.77     13.18 o 
  -8   6  10       11.50        0.60     11.34 o 
  -7   6  10      751.62      748.38     22.39 o 
  -6   6  10       23.42       25.07      7.70 o 
  -5   6  10      503.26      480.88     14.31 o 
  -4   6  10     1182.42     1157.08     20.68 o 
  -3   6  10      307.13      273.45     11.26 o 
  -2   6  10       82.68      107.41      6.85 o 
  -1   6  10       13.90       11.58      4.63 o 
   0   6  10      465.08      468.20     19.07 o 
   1   6  10       20.03       16.76      5.63 o 
   2   6  10       47.11       42.15      6.41 o 
   3   6  10      316.21      327.80     14.25 o 
   4   6  10      351.62      368.72     15.21 o 
   5   6  10       88.44       74.31     10.37 o 
   6   6  10      257.83      244.15     14.89 o 
   7   6  10       74.97      106.33     13.75 o 
  -8   7  10      412.11      435.47     24.09 o 
  -7   7  10      242.60      206.50     17.49 o 
  -6   7  10      672.19      655.84     17.87 o 
  -5   7  10       16.12       26.29      7.25 o 
  -4   7  10       96.02      113.86      9.10 o 
  -3   7  10     1069.35     1096.72     25.29 o 
  -2   7  10     1542.56     1542.45     21.50 o 
  -1   7  10      309.66      290.19      9.80 o 
   0   7  10      711.78      713.46     13.67 o 
   1   7  10      114.28      132.25     10.22 o 
   2   7  10     3633.06     3566.76     47.91 o 
   3   7  10      498.87      442.03     16.58 o 
   4   7  10       12.04       16.42      8.34 o 
   5   7  10      222.66      219.30     14.03 o 
   6   7  10        9.04       14.34      9.39 o 
   7   7  10       20.03       31.69     10.46 o 
  -8   8  10      706.75      695.97     29.40 o 
  -7   8  10      647.14      679.72     27.27 o 
  -6   8  10       96.71       96.61     11.18 o 
  -5   8  10      202.81      202.33     26.58 o 
  -4   8  10      713.52      719.38     17.94 o 
  -3   8  10      307.82      318.48     10.88 o 
  -2   8  10      603.98      586.77     13.79 o 
  -1   8  10       49.38       48.21      6.48 o 
   0   8  10        4.66        8.24      7.10 o 
   1   8  10       21.73       30.89      8.16 o 
   2   8  10       70.03       72.97      9.68 o 
   3   8  10       40.52       33.53      9.08 o 
   4   8  10      146.05      164.44     12.97 o 
   5   8  10      278.63      271.54     15.74 o 
   6   8  10      348.09      325.89     17.42 o 
  -7   9  10      509.80      525.37     25.92 o 
  -6   9  10      159.55      131.54     13.14 o 
  -5   9  10      698.40      678.47     21.20 o 
  -4   9  10      466.31      503.89     18.84 o 
  -3   9  10     1569.66     1583.93     23.59 o 
  -2   9  10        0.51       -5.63      5.63 o 
  -1   9  10       61.36       55.45      7.72 o 
   0   9  10       68.50       69.30      9.63 o 
   1   9  10       13.09       11.03      7.77 o 
   2   9  10     1732.71     1705.17     35.56 o 
   3   9  10       67.09       88.14     15.60 o 
   4   9  10       94.16      101.80     11.62 o 
   5   9  10      888.15      931.12     26.20 o 
   6   9  10       37.02       44.62     11.28 o 
  -6  10  10       60.63       49.71     11.39 o 
  -5  10  10       11.66        6.73      9.31 o 
  -4  10  10       91.89      105.05     12.00 o 
  -3  10  10      112.66      127.12     17.21 o 
  -2  10  10      466.52      470.28     15.33 o 
  -1  10  10      157.99      166.41     15.53 o 
   0  10  10       21.11       15.01      8.46 o 
   1  10  10       43.50       35.59      9.35 o 
   2  10  10       14.84       28.55      9.81 o 
   3  10  10       28.81       35.77      9.88 o 
   4  10  10      225.89      205.03     22.07 o 
   5  10  10      366.35      345.33     18.30 o 
  -5  11  10       25.70       10.58     13.86 o 
  -4  11  10      141.57      145.01     15.47 o 
  -3  11  10      261.62      266.84     25.95 o 
  -2  11  10      218.08      251.41     14.77 o 
  -1  11  10      118.82      153.95     14.82 o 
   0  11  10      868.15      919.07     24.57 o 
   1  11  10        2.58        5.16      8.43 o 
   2  11  10      225.85      225.47     15.20 o 
   3  11  10       15.94       19.71     10.78 o 
   4  11  10       31.45       47.99     12.16 o 
  -3  12  10       64.26       81.92     17.42 o 
  -2  12  10       31.31       44.81     12.19 o 
  -1  12  10      564.71      587.80     24.61 o 
   0  12  10      239.35      237.60     38.22 o 
   1  12  10      170.27      169.13     16.49 o 
   2  12  10       49.29       52.96     11.34 o 
  -9   0  11      721.34      715.05     33.67 o 
  -7   0  11        4.32       -0.09     10.37 o 
  -5   0  11     1413.61     1426.10     38.03 o 
  -3   0  11     9068.40     9070.22    102.90 o 
  -1   0  11     4362.19     4957.15     61.50 o 
   1   0  11     4891.92     5190.14     64.45 o 
   3   0  11     1163.10     1109.82     34.27 o 
   5   0  11       18.49       10.88      9.98 o 
   7   0  11      443.90      509.98     27.36 o 
 -10   1  11      277.95      285.15     18.06 o 
  -9   1  11      267.51      262.90     16.22 o 
  -8   1  11      246.35      230.76     20.10 o 
  -7   1  11      964.73      855.49     22.91 o 
  -6   1  11     3122.18     3079.88     63.49 o 
  -5   1  11      979.29      979.09     37.18 o 
  -4   1  11     1301.67     1339.12     25.00 o 
  -3   1  11        0.18        2.95      3.07 o 
  -2   1  11     9021.26     9058.60     72.79 o 
  -1   1  11        2.92        9.18      3.83 o 
   0   1  11     2709.66     2707.88     27.51 o 
   1   1  11      677.49      609.44     11.31 o 
   2   1  11       26.62       43.16      4.84 o 
   3   1  11      818.05      780.70     19.72 o 
   4   1  11      700.56      688.41     15.60 o 
   5   1  11       91.27       97.50     10.01 o 
   6   1  11      890.81      901.15     23.06 o 
   7   1  11       38.40       19.08      9.13 o 
   8   1  11        1.71        1.84      8.70 o 
 -10   2  11      189.09      210.14     16.59 o 
  -9   2  11      153.31      151.85     13.80 o 
  -8   2  11      616.74      614.80     20.79 o 
  -7   2  11       28.49       13.36      8.22 o 
  -6   2  11        7.62        7.07      7.70 o 
  -5   2  11       82.42       84.60      9.06 o 
  -4   2  11       12.41       12.66      4.81 o 
  -3   2  11     3764.73     3852.15     43.71 o 
  -2   2  11      375.61      378.74      9.05 o 
  -1   2  11      141.61      144.28      6.07 o 
   0   2  11       32.83       21.02      4.31 o 
   1   2  11      346.16      332.24      9.16 o 
   2   2  11     7083.64     6986.12     58.86 o 
   3   2  11     2160.27     2119.80     27.94 o 
   4   2  11     2018.57     1905.58     32.90 o 
   5   2  11      296.99      310.23     14.96 o 
   6   2  11      291.88      307.51     14.70 o 
   7   2  11      322.75      304.70     24.70 o 
   8   2  11       74.67       97.28     14.25 o 
  -9   3  11      156.86      182.41     14.97 o 
  -8   3  11      176.28      155.36     13.34 o 
  -7   3  11     1022.94      980.54     24.60 o 
  -6   3  11        9.79       21.45      7.98 o 
  -5   3  11     1204.56     1136.06     19.40 o 
  -4   3  11      382.68      357.39     11.09 o 
  -3   3  11     1295.46     1372.30     17.30 o 
  -2   3  11      727.67      757.45     12.80 o 
  -1   3  11     3218.79     3216.25     31.57 o 
   0   3  11      889.94      810.34     14.82 o 
   1   3  11     6266.25     6179.50     53.09 o 
   2   3  11      155.63      145.79      8.23 o 
   3   3  11     3043.61     2878.63     34.78 o 
   4   3  11     2397.07     2314.11     31.10 o 
   5   3  11     1496.54     1466.47     24.98 o 
   6   3  11        0.10        0.52      7.63 o 
   7   3  11       19.49       20.22     10.45 o 
   8   3  11      309.40      311.72     19.88 o 
  -9   4  11      295.37      269.14     17.03 o 
  -8   4  11        3.82       -2.01      8.51 o 
  -7   4  11       16.56       26.56      9.05 o 
  -6   4  11       99.09       90.62     10.53 o 
  -5   4  11      135.41      120.10      8.81 o 
  -4   4  11      317.78      306.86     10.85 o 
  -3   4  11       18.37       18.88      4.43 o 
  -2   4  11      815.15      760.85     13.21 o 
  -1   4  11       80.39       74.61      5.58 o 
   0   4  11      123.34      153.22      8.15 o 
   1   4  11       68.91       50.70      7.27 o 
   2   4  11     3622.70     3414.90     38.78 o 
   3   4  11     1383.75     1398.42     22.32 o 
   4   4  11       76.85       66.31      7.82 o 
   5   4  11      367.21      398.53     15.80 o 
   6   4  11      508.63      485.98     18.03 o 
   7   4  11      116.10      122.75     15.01 o 
   8   4  11       18.33       13.51     11.24 o 
  -9   5  11      202.89      241.92     16.75 o 
  -8   5  11       82.44       69.77     16.47 o 
  -7   5  11        2.29       -2.19      8.19 o 
  -6   5  11     1258.41     1289.18     27.62 o 
  -5   5  11       54.18       70.01      7.82 o 
  -4   5  11      340.36      321.60     11.81 o 
  -3   5  11       18.38       30.35      5.26 o 
  -2   5  11     2468.85     2441.61     27.04 o 
  -1   5  11      457.29      468.50     11.09 o 
   0   5  11      673.52      627.37     12.25 o 
   1   5  11       70.01       79.64      6.89 o 
   2   5  11       32.11       25.49      6.05 o 
   3   5  11      512.75      500.84     15.09 o 
   4   5  11       93.50      103.45      9.14 o 
   5   5  11       14.31       14.41      8.32 o 
   6   5  11      802.48      825.06     27.05 o 
   7   5  11      128.76      133.84     14.09 o 
  -9   6  11        2.15       -4.65     11.71 o 
  -8   6  11        1.93       -5.52     11.27 o 
  -7   6  11      458.55      419.89     18.23 o 
  -6   6  11      296.49      294.90     15.53 o 
  -5   6  11       35.53       47.13     11.65 o 
  -4   6  11      125.93      125.75      9.21 o 
  -3   6  11     1306.93     1277.75     27.45 o 
  -2   6  11     4027.22     4024.71     39.79 o 
  -1   6  11      519.54      581.08     12.67 o 
   0   6  11      330.11      343.66      9.93 o 
   1   6  11      801.54      858.37     17.21 o 
   2   6  11      544.72      523.12     16.62 o 
   3   6  11       87.33       77.41      9.70 o 
   4   6  11      419.23      396.35     16.03 o 
   5   6  11        6.27        7.44      9.59 o 
   6   6  11       42.34       61.52     10.27 o 
   7   6  11      253.78      249.08     20.55 o 
  -8   7  11        8.20       -2.35     11.88 o 
  -7   7  11      661.97      661.86     26.13 o 
  -6   7  11      471.96      487.99     15.95 o 
  -5   7  11        0.40       -6.37      6.50 o 
  -4   7  11     1151.20     1121.79     22.66 o 
  -3   7  11      452.96      443.41     12.21 o 
  -2   7  11      206.19      219.29      9.10 o 
  -1   7  11     1744.82     1757.02     23.15 o 
   0   7  11      391.30      348.09     11.81 o 
   1   7  11      105.60      113.27     10.16 o 
   2   7  11       31.30       33.73      8.20 o 
   3   7  11      403.18      430.84     16.41 o 
   4   7  11      112.24      111.16     11.41 o 
   5   7  11      861.95      851.68     23.66 o 
   6   7  11        0.18       -1.69      8.77 o 
   7   7  11       62.98       58.87     11.63 o 
  -7   8  11        0.15       -2.15     10.96 o 
  -6   8  11       49.67       65.37     15.23 o 
  -5   8  11      226.12      224.07     12.04 o 
  -4   8  11      210.97      221.98     14.38 o 
  -3   8  11        0.77       -0.91      6.68 o 
  -2   8  11       13.32       17.78      6.04 o 
  -1   8  11      131.61      144.17      8.22 o 
   0   8  11      293.31      287.77     13.75 o 
   1   8  11      155.18      151.43     11.52 o 
   2   8  11      294.77      269.75     14.33 o 
   3   8  11      596.31      612.95     19.82 o 
   4   8  11      239.40      252.81     14.85 o 
   5   8  11      127.02      140.80     13.28 o 
   6   8  11       28.09       15.07     10.20 o 
  -7   9  11      356.35      411.47     40.51 o 
  -6   9  11      165.47      177.64     14.46 o 
  -5   9  11       35.37       26.52      9.83 o 
  -4   9  11     1158.49     1132.59     26.24 o 
  -3   9  11       82.23      102.11     10.82 o 
  -2   9  11      325.24      322.80     12.86 o 
  -1   9  11     1225.35     1279.32     26.56 o 
   0   9  11      127.08      162.44     11.96 o 
   1   9  11      291.74      257.79     14.17 o 
   2   9  11       16.76       40.32      9.57 o 
   3   9  11      688.83      658.45     21.22 o 
   4   9  11      312.76      343.64     17.31 o 
   5   9  11      140.66      156.44     14.60 o 
  -6  10  11      305.40      320.07     18.25 o 
  -5  10  11        3.14        2.40     10.60 o 
  -4  10  11       53.44       51.90     10.66 o 
  -3  10  11      728.93      727.33     25.32 o 
  -2  10  11       41.10       64.26      8.61 o 
  -1  10  11      268.75      279.18     14.66 o 
   0  10  11       94.14      106.58     11.49 o 
   1  10  11      399.00      416.73     21.25 o 
   2  10  11       20.83       22.11      9.09 o 
   3  10  11     1219.76     1287.68     30.09 o 
   4  10  11        0.68        1.22      9.31 o 
  -5  11  11        0.12       -6.12     11.04 o 
  -4  11  11      385.73      388.23     21.30 o 
  -3  11  11        1.63        8.47     10.61 o 
  -2  11  11      218.89      230.48     16.46 o 
  -1  11  11       87.68      114.31     14.32 o 
   0  11  11      381.01      396.13     21.47 o 
   1  11  11      270.26      299.85     16.54 o 
   2  11  11       29.18       18.97      9.95 o 
   3  11  11      205.38      217.83     15.91 o 
  -3  12  11       72.72       90.22     18.33 o 
  -2  12  11      178.79      206.53     22.41 o 
  -1  12  11       93.25      108.66     14.89 o 
   0  12  11       54.67       71.31     13.55 o 
   1  12  11        4.40       13.18     10.05 o 
 -10   0  12       18.19       10.59     14.97 o 
  -8   0  12     1186.67     1133.74     39.29 o 
  -6   0  12      705.34      698.32     28.69 o 
  -4   0  12      584.64      625.51     24.07 o 
  -2   0  12      620.18      580.21     15.15 o 
   0   0  12       26.51       29.93      6.52 o 
   2   0  12     2888.53     2743.76     40.77 o 
   4   0  12     1183.81     1132.84     33.84 o 
   6   0  12       21.45       35.87     13.31 o 
   8   0  12      837.88      811.65     34.48 o 
  -9   1  12      618.68      575.18     24.95 o 
  -8   1  12      689.07      691.88     22.26 o 
  -7   1  12      225.34      201.88     13.63 o 
  -6   1  12      432.31      455.67     22.64 o 
  -5   1  12     7139.82     6738.49     77.76 o 
  -4   1  12     1201.21     1192.79     18.28 o 
  -3   1  12      399.34      404.29      8.92 o 
  -2   1  12      890.78      864.28     13.43 o 
  -1   1  12      230.03      190.08      7.54 o 
   0   1  12     2001.21     1995.52     22.77 o 
   1   1  12     4739.68     4510.97     41.51 o 
   2   1  12      524.28      532.98     11.63 o 
   3   1  12      299.26      302.01     12.51 o 
   4   1  12       12.14       17.84      7.64 o 
   5   1  12       42.56       38.51      9.51 o 
   6   1  12      560.52      574.42     19.58 o 
   7   1  12      444.54      441.29     18.34 o 
   8   1  12        3.06       -4.87      9.02 o 
  -9   2  12       83.82       83.06     12.56 o 
  -8   2  12      173.47      189.89     14.46 o 
  -7   2  12      228.76      258.36     22.41 o 
  -6   2  12       44.22       61.26      9.96 o 
  -5   2  12       95.11       79.05      9.64 o 
  -4   2  12      379.35      402.29     15.17 o 
  -3   2  12      165.58      171.79      6.50 o 
  -2   2  12      413.76      441.36     10.52 o 
  -1   2  12       18.15       12.18      4.11 o 
   0   2  12      493.58      574.77     15.56 o 
   1   2  12      844.99      789.74     13.53 o 
   2   2  12      175.38      217.97      9.50 o 
   3   2  12     1024.08     1035.84     19.61 o 
   4   2  12     1951.15     1939.12     28.14 o 
   5   2  12        8.51       10.19      7.76 o 
   6   2  12       27.89       27.18      8.95 o 
   7   2  12     1010.89     1028.57     25.99 o 
   8   2  12      668.02      750.95     27.85 o 
  -9   3  12       10.63        4.82      9.57 o 
  -8   3  12      499.01      522.71     20.20 o 
  -7   3  12      240.23      232.03     14.31 o 
  -6   3  12      638.01      615.61     19.45 o 
  -5   3  12       50.54       47.86      8.93 o 
  -4   3  12     2107.41     2072.08     27.79 o 
  -3   3  12        6.44        2.26      4.96 o 
  -2   3  12     1487.98     1532.39     19.35 o 
  -1   3  12      284.90      256.45      8.39 o 
   0   3  12     1938.45     1831.73     21.99 o 
   1   3  12     1331.90     1287.52     20.44 o 
   2   3  12      806.82      803.96     16.52 o 
   3   3  12        7.70        8.26      7.58 o 
   4   3  12      319.29      311.66     12.13 o 
   5   3  12       17.59       16.80      7.01 o 
   6   3  12      149.02      172.84     12.83 o 
   7   3  12       40.77       43.76     11.85 o 
   8   3  12       27.72       23.03     22.34 o 
  -9   4  12      127.47      110.48     13.47 o 
  -8   4  12       42.21       17.92      9.79 o 
  -7   4  12       60.12       70.74     14.85 o 
  -6   4  12        2.16       16.26      8.59 o 
  -5   4  12      321.36      293.51     14.17 o 
  -4   4  12      258.06      261.99     10.36 o 
  -3   4  12      392.77      380.94     18.10 o 
  -2   4  12     1389.25     1406.95     22.71 o 
  -1   4  12       41.75       41.53      5.24 o 
   0   4  12       86.20       84.01      6.57 o 
   1   4  12       95.02       92.36      7.50 o 
   2   4  12       29.88       39.39      7.06 o 
   3   4  12     1477.32     1423.76     28.35 o 
   4   4  12      221.95      221.13     10.84 o 
   5   4  12      198.54      189.21     12.62 o 
   6   4  12      645.04      696.81     25.19 o 
   7   4  12     1500.91     1432.75     36.95 o 
  -9   5  12      115.27      102.29     13.44 o 
  -8   5  12        2.54       12.43      9.09 o 
  -7   5  12       17.59       15.07      9.02 o 
  -6   5  12      351.13      336.68     24.87 o 
  -5   5  12     1045.40     1060.42     24.21 o 
  -4   5  12     8546.16     8261.64     79.36 o 
  -3   5  12     6242.62     6030.79     63.14 o 
  -2   5  12       10.30       14.59      5.10 o 
  -1   5  12     1632.76     1588.17     28.58 o 
   0   5  12      622.81      580.88     14.60 o 
   1   5  12     1928.55     1850.58     42.52 o 
   2   5  12      212.18      190.09      9.61 o 
   3   5  12       64.62       61.16      7.03 o 
   4   5  12      258.27      242.82     13.43 o 
   5   5  12      977.37      941.27     24.01 o 
   6   5  12        1.50        8.42      8.58 o 
   7   5  12      398.51      363.31     26.21 o 
  -8   6  12       65.60       54.32     11.37 o 
  -7   6  12      184.43      195.00     18.33 o 
  -6   6  12       25.53       23.32     10.36 o 
  -5   6  12      126.38      124.82      9.59 o 
  -4   6  12      243.63      248.18     11.33 o 
  -3   6  12      356.58      317.24     18.67 o 
  -2   6  12      187.14      172.79      9.21 o 
  -1   6  12      517.29      486.40     11.95 o 
   0   6  12      507.72      490.33     13.72 o 
   1   6  12      834.81      796.37     17.27 o 
   2   6  12      565.44      533.72     17.21 o 
   3   6  12       99.66       95.01     10.45 o 
   4   6  12      294.77      327.42     16.21 o 
   5   6  12       89.31      119.15     11.72 o 
   6   6  12      170.40      172.13     14.01 o 
   7   6  12      221.00      199.20     17.79 o 
  -8   7  12      551.83      575.98     27.80 o 
  -7   7  12      118.38      126.20     18.21 o 
  -6   7  12     2470.20     2409.13     41.31 o 
  -5   7  12      583.08      594.59     23.52 o 
  -4   7  12      382.14      358.38     14.61 o 
  -3   7  12      271.87      285.46     12.16 o 
  -2   7  12       86.04       90.98      7.38 o 
  -1   7  12       48.67       60.92      6.67 o 
   0   7  12      369.01      374.96     12.46 o 
   1   7  12     1051.88      962.61     22.75 o 
   2   7  12     2242.67     2177.01     57.21 o 
   3   7  12      207.76      204.71     13.28 o 
   4   7  12     1038.45     1045.41     27.11 o 
   5   7  12       86.30      111.81     12.17 o 
   6   7  12      505.03      456.30     19.92 o 
  -7   8  12      110.77      119.39     16.14 o 
  -6   8  12       99.11       89.55     15.22 o 
  -5   8  12        4.57        6.33      7.55 o 
  -4   8  12       10.65       22.10      7.87 o 
  -3   8  12       93.00      104.71      9.57 o 
  -2   8  12        2.31       -2.86      6.18 o 
  -1   8  12      221.37      210.03     12.10 o 
   0   8  12       84.49       66.20      9.49 o 
   1   8  12       54.62       70.21      9.97 o 
   2   8  12      526.03      567.50     20.53 o 
   3   8  12      550.42      564.53     19.86 o 
   4   8  12      614.26      605.34     20.87 o 
   5   8  12       11.51       16.18      9.33 o 
   6   8  12       74.90       90.08     12.55 o 
  -6   9  12      292.86      367.93     22.06 o 
  -5   9  12        5.41       12.63      9.51 o 
  -4   9  12       96.27       97.12     14.14 o 
  -3   9  12      747.10      797.58     23.48 o 
  -2   9  12       32.56       36.16      8.00 o 
  -1   9  12      931.31      900.49     23.22 o 
   0   9  12      342.80      341.63     15.46 o 
   1   9  12        4.72        2.23      8.21 o 
   2   9  12      755.22      733.98     26.06 o 
   3   9  12       87.95      105.47     12.23 o 
   4   9  12        6.37        4.12      9.35 o 
   5   9  12      481.76      503.37     21.13 o 
  -5  10  12      162.78      166.70     14.19 o 
  -4  10  12       22.12       17.03     11.41 o 
  -3  10  12      381.23      356.48     19.33 o 
  -2  10  12      380.42      403.47     16.92 o 
  -1  10  12       52.96       52.12     10.08 o 
   0  10  12       58.45       52.25      9.96 o 
   1  10  12      106.83       86.07     11.38 o 
   2  10  12       14.70        3.91     11.12 o 
   3  10  12       61.88       90.54     12.06 o 
   4  10  12      579.52      560.52     21.76 o 
  -4  11  12       15.04       36.48     12.45 o 
  -3  11  12      556.57      603.66     31.05 o 
  -2  11  12       50.65       79.77     16.38 o 
  -1  11  12      943.31     1008.65     33.14 o 
   0  11  12       19.12       36.09     10.25 o 
   1  11  12       50.52       52.23     11.36 o 
   2  11  12      201.01      236.30     16.01 o 
   3  11  12       90.13       88.89     14.12 o 
  -1  12  12      330.81      341.94     20.46 o 
   0  12  12       39.94       21.10     11.54 o 
  -9   0  13       29.54       16.41     21.76 o 
  -7   0  13      861.14      711.27     30.70 o 
  -5   0  13      311.29      350.58     30.87 o 
  -3   0  13      431.30      415.36     16.31 o 
  -1   0  13      439.84      458.01     15.50 o 
   1   0  13     1263.36     1221.15     32.10 o 
   3   0  13     1577.20     1578.65    108.79 o 
   5   0  13       34.69       36.17     13.09 o 
   7   0  13      570.83      609.60     43.81 o 
  -9   1  13      158.12      182.78     15.41 o 
  -8   1  13      523.99      519.53     23.09 o 
  -7   1  13      385.21      395.66     17.29 o 
  -6   1  13       42.07       42.51      9.03 o 
  -5   1  13      412.71      426.51     21.56 o 
  -4   1  13     1870.54     1780.05     30.90 o 
  -3   1  13     2582.56     2616.44     27.79 o 
  -2   1  13     3836.10     3748.66     36.19 o 
  -1   1  13      103.12      136.52      7.90 o 
   0   1  13      207.08      248.44      9.11 o 
   1   1  13     1221.90     1223.52     18.80 o 
   2   1  13     5389.51     5256.55     53.85 o 
   3   1  13     2531.46     2466.16     41.56 o 
   4   1  13       15.85        7.39      7.62 o 
   5   1  13      836.97      857.31     33.97 o 
   6   1  13     1298.10     1313.31     28.72 o 
   7   1  13      162.37      187.52     14.37 o 
   8   1  13       32.03       21.24     10.24 o 
  -9   2  13        1.94       -0.58     10.95 o 
  -8   2  13      246.16      194.46     14.76 o 
  -7   2  13      428.28      384.52     17.25 o 
  -6   2  13      879.03      880.48     23.07 o 
  -5   2  13      370.45      368.05     15.29 o 
  -4   2  13     1124.86     1122.95     20.91 o 
  -3   2  13     2662.42     2600.33     31.93 o 
  -2   2  13       20.01       24.81      5.87 o 
  -1   2  13        0.30        1.55      4.33 o 
   0   2  13       95.84      118.92      9.14 o 
   1   2  13      289.98      278.58      9.77 o 
   2   2  13      719.96      638.46     17.60 o 
   3   2  13       23.14       31.21      6.71 o 
   4   2  13      183.02      170.89     12.27 o 
   5   2  13      482.22      485.15     27.33 o 
   6   2  13       57.35       52.23     13.78 o 
   7   2  13        0.19        2.35      9.29 o 
  -9   3  13      370.57      428.14     23.65 o 
  -8   3  13       13.46       21.93      9.61 o 
  -7   3  13     1726.01     1741.34     34.61 o 
  -6   3  13       80.77       89.83     10.73 o 
  -5   3  13      399.93      379.22     15.79 o 
  -4   3  13       54.69       59.15      6.72 o 
  -3   3  13     5308.46     5227.81     54.07 o 
  -2   3  13      511.59      511.65     11.40 o 
  -1   3  13       93.01       85.33      6.25 o 
   0   3  13     2456.97     2498.55     27.59 o 
   1   3  13     4563.39     4487.07     47.69 o 
   2   3  13        0.85       -5.57      5.57 o 
   3   3  13        1.16        1.43      6.04 o 
   4   3  13      314.51      309.20     18.69 o 
   5   3  13      330.57      299.73     21.42 o 
   6   3  13        9.41       14.39     10.71 o 
   7   3  13      261.18      269.07     19.05 o 
  -9   4  13       37.44       40.01     11.72 o 
  -8   4  13       10.43       -2.81      9.31 o 
  -7   4  13        2.12        3.77      9.32 o 
  -6   4  13      801.96      780.83     22.25 o 
  -5   4  13       85.96       95.37     10.63 o 
  -4   4  13      124.36      122.67      8.58 o 
  -3   4  13      506.20      489.05     14.86 o 
  -2   4  13      212.15      227.09      8.45 o 
  -1   4  13      331.02      337.23     10.00 o 
   0   4  13      233.98      174.59      7.57 o 
   1   4  13      329.33      334.38     11.65 o 
   2   4  13      884.72      883.38     19.87 o 
   3   4  13      455.48      434.98     17.62 o 
   4   4  13        0.26        0.43      6.31 o 
   5   4  13      281.43      288.74     14.85 o 
   6   4  13        9.29       18.19     10.55 o 
   7   4  13       76.91       96.46     14.53 o 
  -8   5  13      263.67      253.33     16.68 o 
  -7   5  13       93.13       91.22     11.97 o 
  -6   5  13      272.18      318.53     15.90 o 
  -5   5  13       18.55       21.34      8.74 o 
  -4   5  13     1230.15     1196.82     21.77 o 
  -3   5  13        0.12       15.27      6.50 o 
  -2   5  13     1368.52     1356.91     19.58 o 
  -1   5  13      331.41      306.15      9.97 o 
   0   5  13     1486.78     1455.79     23.10 o 
   1   5  13      210.49      220.65     10.18 o 
   2   5  13     1070.16     1004.30     19.81 o 
   3   5  13        3.39        0.73      7.54 o 
   4   5  13       28.64       15.86      8.16 o 
   5   5  13       71.16       84.43     11.17 o 
   6   5  13      250.63      240.96     17.78 o 
   7   5  13      190.25      212.60     25.57 o 
  -8   6  13        2.11        4.89     12.56 o 
  -7   6  13       46.17       40.35     11.03 o 
  -6   6  13        2.67       10.03      8.81 o 
  -5   6  13      322.96      294.40     12.49 o 
  -4   6  13      314.63      326.80     12.78 o 
  -3   6  13        4.23        5.77      6.46 o 
  -2   6  13      624.82      618.28     13.79 o 
  -1   6  13      202.58      215.10     10.46 o 
   0   6  13      807.27      745.34     16.91 o 
   1   6  13       83.40       78.16      8.05 o 
   2   6  13       78.88       77.29      9.77 o 
   3   6  13     1288.50     1256.40     26.99 o 
   4   6  13      577.58      571.44     21.81 o 
   5   6  13      335.96      366.83     17.16 o 
   6   6  13        0.08       -1.40      9.17 o 
  -8   7  13       96.76      112.78     16.25 o 
  -7   7  13      399.25      411.29     18.86 o 
  -6   7  13      269.10      258.76     16.06 o 
  -5   7  13     1537.89     1529.41     30.12 o 
  -4   7  13      510.84      534.89     16.13 o 
  -3   7  13       39.79       35.96      7.73 o 
  -2   7  13       71.20       83.69      7.36 o 
  -1   7  13     1136.21     1065.67     20.35 o 
   0   7  13       50.70       42.02      7.48 o 
   1   7  13       23.99        5.99      8.06 o 
   2   7  13      217.58      184.20     12.48 o 
   3   7  13     2293.80     2208.82     50.10 o 
   4   7  13       31.99       33.00      9.81 o 
   5   7  13     1429.49     1516.88     32.85 o 
   6   7  13       26.63       22.95     10.28 o 
  -7   8  13        6.23        0.28     11.77 o 
  -6   8  13       79.17       94.39     18.36 o 
  -5   8  13      646.40      706.73     19.03 o 
  -4   8  13       44.37       49.87     11.10 o 
  -3   8  13      106.33       87.96      9.59 o 
  -2   8  13     1292.47     1269.00     20.98 o 
  -1   8  13       21.57       30.35      8.71 o 
   0   8  13      958.33      994.80     30.13 o 
   1   8  13       32.90       51.87      9.36 o 
   2   8  13      327.47      276.50     19.35 o 
   3   8  13       10.31       13.43      8.82 o 
   4   8  13      207.62      188.37     19.86 o 
   5   8  13       27.37       40.50     11.71 o 
  -6   9  13       22.97       43.88     13.95 o 
  -5   9  13      248.83      254.40     15.48 o 
  -4   9  13      236.92      268.34     14.48 o 
  -3   9  13      241.97      266.74     13.11 o 
  -2   9  13      515.56      525.42     55.65 o 
  -1   9  13      176.39      201.97     19.44 o 
   0   9  13      933.58     1016.97     25.13 o 
   1   9  13       43.34       37.29     13.26 o 
   2   9  13      256.52      221.58     14.72 o 
   3   9  13      101.13      100.39     12.16 o 
   4   9  13       19.19       34.40     10.44 o 
  -5  10  13      532.76      585.95     26.23 o 
  -4  10  13        0.44        0.23     10.45 o 
  -3  10  13       18.38       12.84     13.13 o 
  -2  10  13      124.26      137.50     15.51 o 
  -1  10  13      235.12      266.11     15.06 o 
   0  10  13        0.40       -6.31      8.47 o 
   1  10  13       95.26       84.93     11.73 o 
   2  10  13      158.56      170.08     15.19 o 
   3  10  13      127.48      120.30     19.18 o 
  -3  11  13        2.12        2.94     17.64 o 
  -2  11  13      626.64      647.39     32.93 o 
  -1  11  13       11.57       18.59     10.12 o 
   0  11  13     1267.82     1349.20     30.85 o 
   1  11  13        7.16        8.60      9.83 o 
   2  11  13        3.82       12.96     10.13 o 
  -8   0  14      230.10      231.10     22.41 o 
  -6   0  14       87.57       81.99     21.17 o 
  -4   0  14       23.53       11.86     11.01 o 
  -2   0  14     1282.39     1176.72     24.16 o 
   0   0  14      963.22      916.11     21.96 o 
   2   0  14     3665.03     3463.34     50.52 o 
   4   0  14     1808.28     1830.57     46.11 o 
   6   0  14       10.96        4.78     14.41 o 
  -9   1  14      284.46      254.28     19.86 o 
  -8   1  14      680.26      632.73     39.72 o 
  -7   1  14     1226.16     1211.21     28.81 o 
  -6   1  14     1112.20     1118.64     26.58 o 
  -5   1  14      652.98      615.21     19.54 o 
  -4   1  14      206.99      198.44     11.99 o 
  -3   1  14      382.30      356.46     15.57 o 
  -2   1  14      383.35      366.55      9.92 o 
  -1   1  14     1553.75     1531.86     24.15 o 
   0   1  14      111.70      106.46      7.71 o 
   1   1  14       34.69       29.31      5.66 o 
   2   1  14      494.98      466.45     15.07 o 
   3   1  14       11.95       20.33      8.04 o 
   4   1  14       40.86       46.18      9.17 o 
   5   1  14      831.65      825.05     25.89 o 
   6   1  14        1.82        1.67      8.61 o 
   7   1  14      837.63      870.28     34.80 o 
  -9   2  14      127.11      144.72     14.71 o 
  -8   2  14       95.07      129.32     13.56 o 
  -7   2  14      122.85      128.81     12.57 o 
  -6   2  14      221.91      206.38     20.03 o 
  -5   2  14      422.09      414.13     16.59 o 
  -4   2  14      183.18      187.75     12.09 o 
  -3   2  14      354.74      385.28     22.22 o 
  -2   2  14        7.98       10.85      4.74 o 
  -1   2  14     2618.05     2665.75     29.24 o 
   0   2  14      984.75      949.33     15.79 o 
   1   2  14      230.44      239.99     10.20 o 
   2   2  14      112.52      105.16      8.24 o 
   3   2  14     2394.77     2448.49     33.03 o 
   4   2  14      748.44      757.68     28.43 o 
   5   2  14      222.65      232.37     13.92 o 
   6   2  14        3.59       14.49      9.04 o 
   7   2  14       65.79       82.23     13.85 o 
  -9   3  14        0.89       -3.29      9.28 o 
  -8   3  14      728.49      769.41     24.31 o 
  -7   3  14      259.57      256.36     15.50 o 
  -6   3  14      678.19      712.17     21.98 o 
  -5   3  14       22.15       27.86      8.57 o 
  -4   3  14      584.47      595.62     19.33 o 
  -3   3  14       41.70       48.30      6.97 o 
  -2   3  14     1287.06     1213.07     25.99 o 
  -1   3  14      117.54      118.27      7.04 o 
   0   3  14       62.63       68.91      9.18 o 
   1   3  14      744.13      714.72     16.35 o 
   2   3  14      461.80      453.32     14.23 o 
   3   3  14       15.97       17.32      6.93 o 
   4   3  14     1964.03     1995.06     30.31 o 
   5   3  14       18.22       15.98      8.66 o 
   6   3  14       31.96       30.14     11.76 o 
   7   3  14       11.08       14.59     13.70 o 
  -8   4  14       38.31       22.17      9.93 o 
  -7   4  14        0.91        8.73      9.47 o 
  -6   4  14        9.62       21.26      8.87 o 
  -5   4  14       37.30       28.56      9.03 o 
  -4   4  14      971.52      942.94     18.98 o 
  -3   4  14      595.89      605.48     15.58 o 
  -2   4  14      845.13      808.92     14.94 o 
  -1   4  14     2220.63     2176.15     26.04 o 
   0   4  14      700.39      728.87     16.33 o 
   1   4  14     1039.25      916.36     26.39 o 
   2   4  14      505.99      507.38     14.98 o 
   3   4  14      388.23      378.77     13.59 o 
   4   4  14      876.26      786.70     24.92 o 
   5   4  14      279.41      282.53     18.24 o 
   6   4  14      875.65      845.11     28.68 o 
   7   4  14       88.13       75.15     14.42 o 
  -8   5  14       13.55       20.10     10.34 o 
  -7   5  14      593.02      559.83     21.13 o 
  -6   5  14       37.95       33.89      9.82 o 
  -5   5  14      354.29      334.68     15.90 o 
  -4   5  14      144.63      160.56      9.95 o 
  -3   5  14     2511.58     2439.99     32.77 o 
  -2   5  14      323.69      309.94     10.30 o 
  -1   5  14      853.56      831.93     17.49 o 
   0   5  14      354.39      316.90     11.97 o 
   1   5  14      554.19      538.40     14.98 o 
   2   5  14      353.07      340.94     12.67 o 
   3   5  14      837.89      820.83     22.17 o 
   4   5  14       42.52       38.31      9.61 o 
   5   5  14      162.54      215.92     17.65 o 
   6   5  14      767.16      806.67     28.97 o 
  -8   6  14        5.43       -2.31      9.64 o 
  -7   6  14      347.51      316.52     17.49 o 
  -6   6  14      448.90      391.54     18.13 o 
  -5   6  14       56.48       35.52     11.46 o 
  -4   6  14       49.45       49.60      8.06 o 
  -3   6  14       12.33        9.26      7.08 o 
  -2   6  14       74.25       68.25      7.94 o 
  -1   6  14        4.52        3.10      6.29 o 
   0   6  14       19.92        5.63      9.50 o 
   1   6  14     2353.86     2236.56     31.33 o 
   2   6  14       13.61       10.03      9.42 o 
   3   6  14       30.28       35.81     10.29 o 
   4   6  14      480.68      474.87     21.90 o 
   5   6  14       35.39       23.88     10.10 o 
   6   6  14       92.14       80.58     15.24 o 
  -7   7  14      337.75      336.40     18.84 o 
  -6   7  14     1323.78     1393.53     31.69 o 
  -5   7  14       32.36       45.93     12.97 o 
  -4   7  14      648.42      633.06     17.53 o 
  -3   7  14       64.55       80.52      8.78 o 
  -2   7  14      318.44      323.36     14.73 o 
  -1   7  14      288.40      327.74     12.63 o 
   0   7  14      162.88      160.86     11.71 o 
   1   7  14       15.84       12.68     10.27 o 
   2   7  14      586.21      553.34     19.48 o 
   3   7  14      300.21      297.63     15.65 o 
   4   7  14      287.47      339.96     17.20 o 
   5   7  14      151.83      151.12     14.02 o 
  -6   8  14      101.45       97.62     15.46 o 
  -5   8  14      156.35      184.00     14.48 o 
  -4   8  14      151.57      172.54     11.44 o 
  -3   8  14        7.98        4.75      8.11 o 
  -2   8  14       55.27       49.21     14.85 o 
  -1   8  14      349.66      325.32     14.78 o 
   0   8  14      265.71      257.77     14.15 o 
   1   8  14      665.39      680.17     42.21 o 
   2   8  14       72.23       74.05     10.84 o 
   3   8  14      101.25      118.84     12.62 o 
   4   8  14      127.64      134.29     13.45 o 
   5   8  14      150.51      108.58     13.25 o 
  -6   9  14      171.62      189.37     19.50 o 
  -5   9  14       19.95       19.45     11.63 o 
  -4   9  14        5.77       14.53      8.53 o 
  -3   9  14       77.68      107.48     14.06 o 
  -2   9  14      752.79      754.62     26.91 o 
  -1   9  14      627.50      588.41     19.74 o 
   0   9  14        9.85       13.23      8.16 o 
   1   9  14      571.85      609.79     30.39 o 
   2   9  14      401.05      382.24     17.62 o 
   3   9  14      236.58      253.11     16.07 o 
   4   9  14       24.52       39.02     12.29 o 
  -4  10  14      147.90      151.88     15.80 o 
  -3  10  14      140.32      153.72     17.69 o 
  -2  10  14      833.54      855.23     41.07 o 
  -1  10  14      104.11       97.22     11.94 o 
   0  10  14        9.60       12.13      9.48 o 
   1  10  14      189.86      186.94     14.43 o 
   2  10  14      296.64      336.64     24.96 o 
   3  10  14      127.77      133.58     14.23 o 
  -2  11  14        2.54       12.70     14.06 o 
  -1  11  14      298.39      324.33     21.25 o 
   0  11  14       14.29       43.87     11.04 o 
  -9   0  15       12.26       19.82     15.07 o 
  -7   0  15        1.57      -11.43     11.43 o 
  -5   0  15      655.14      673.59     28.88 o 
  -3   0  15      251.28      217.76     17.33 o 
  -1   0  15      119.27      121.51     24.76 o 
   1   0  15       12.16        9.66      7.79 o 
   3   0  15        5.41        4.32     10.86 o 
   5   0  15     1295.13     1248.33     39.48 o 
   7   0  15       98.91      161.72     28.81 o 
  -9   1  15      131.32      148.65     14.98 o 
  -8   1  15      148.13      138.72     14.10 o 
  -7   1  15      543.87      580.66     20.97 o 
  -6   1  15     2209.19     2039.33     37.19 o 
  -5   1  15      284.84      309.41     15.34 o 
  -4   1  15       31.32       44.27      9.05 o 
  -3   1  15     1635.38     1583.73     49.13 o 
  -2   1  15     3586.35     3562.18     36.31 o 
  -1   1  15      403.50      429.46     15.57 o 
   0   1  15       19.39       12.08      5.66 o 
   1   1  15       27.62       25.23      6.45 o 
   2   1  15       15.44       12.98      7.64 o 
   3   1  15     1217.08     1257.23     26.48 o 
   4   1  15        7.23       12.22      8.43 o 
   5   1  15      329.77      316.66     15.93 o 
   6   1  15        3.62       10.18      8.97 o 
   7   1  15        0.30       -2.16      9.19 o 
  -9   2  15       17.54       16.16     10.28 o 
  -8   2  15      217.97      227.23     16.20 o 
  -7   2  15      237.09      233.00     15.63 o 
  -6   2  15       92.51       94.05     11.45 o 
  -5   2  15      189.32      181.76     13.24 o 
  -4   2  15      131.89      130.70     11.36 o 
  -3   2  15     2354.22     2315.18     31.28 o 
  -2   2  15       42.27       42.97      5.81 o 
  -1   2  15       11.72        3.80      5.26 o 
   0   2  15     3106.09     3074.18     33.19 o 
   1   2  15        1.70       -0.49      5.94 o 
   2   2  15      333.57      357.94     12.74 o 
   3   2  15       19.61       19.48      8.49 o 
   4   2  15      104.62      122.58     11.47 o 
   5   2  15     1098.16     1044.93     33.53 o 
   6   2  15      725.78      680.17     22.40 o 
   7   2  15        2.60      -12.32     12.32 o 
  -8   3  15       97.17       98.60     13.20 o 
  -7   3  15     1432.96     1396.27     39.24 o 
  -6   3  15       87.64       92.30     11.78 o 
  -5   3  15       51.28       48.52      9.87 o 
  -4   3  15       78.03       70.54     11.71 o 
  -3   3  15      106.59      117.19     11.63 o 
  -2   3  15      199.87      206.50     10.17 o 
  -1   3  15     1331.47     1331.97     19.73 o 
   0   3  15      933.72      837.24     17.84 o 
   1   3  15        0.65       -6.71      6.71 o 
   2   3  15      163.60      131.33      9.46 o 
   3   3  15      941.84      944.83     20.26 o 
   4   3  15      190.94      207.95     32.61 o 
   5   3  15       40.41       21.26      9.59 o 
   6   3  15       44.53       33.33     12.02 o 
  -8   4  15        8.06       -9.75     10.60 o 
  -7   4  15       58.96       36.02     12.09 o 
  -6   4  15       76.21       98.82     11.65 o 
  -5   4  15     2274.14     2142.94     37.84 o 
  -4   4  15        0.78        4.39     10.19 o 
  -3   4  15      494.98      482.38     14.36 o 
  -2   4  15      226.96      223.82     10.65 o 
  -1   4  15      677.30      638.52     20.12 o 
   0   4  15      860.12      813.11     18.02 o 
   1   4  15       58.93       82.73     10.43 o 
   2   4  15      524.61      524.16     15.56 o 
   3   4  15       13.37       17.02      7.30 o 
   4   4  15      474.60      483.16     18.29 o 
   5   4  15       29.24       32.21     17.71 o 
   6   4  15      453.79      487.79     45.25 o 
  -8   5  15      602.77      593.78     23.31 o 
  -7   5  15       74.99       74.44     11.96 o 
  -6   5  15      379.89      371.36     17.70 o 
  -5   5  15        0.06       -8.34      8.34 o 
  -4   5  15      432.46      472.97     15.03 o 
  -3   5  15      174.87      185.55     17.50 o 
  -2   5  15     1147.47     1178.33     22.01 o 
  -1   5  15     1241.87     1245.80     21.95 o 
   0   5  15     1167.67     1185.92     21.69 o 
   1   5  15       65.15       55.85     10.88 o 
   2   5  15      650.07      585.16     20.17 o 
   3   5  15       86.69       78.76     17.47 o 
   4   5  15       20.58       15.44     10.02 o 
   5   5  15        2.48       14.91     10.83 o 
   6   5  15       61.59       69.48     13.29 o 
  -7   6  15       28.69       29.83     10.51 o 
  -6   6  15       73.73       86.37     12.19 o 
  -5   6  15      221.93      231.30     14.81 o 
  -4   6  15     1033.29      988.15     21.27 o 
  -3   6  15      226.64      220.75     11.45 o 
  -2   6  15      224.96      254.17     17.35 o 
  -1   6  15      264.77      214.13     10.82 o 
   0   6  15       15.76       24.63      6.91 o 
   1   6  15      451.58      469.66     24.70 o 
   2   6  15       32.80       41.81      9.00 o 
   3   6  15        6.13        7.60      8.32 o 
   4   6  15      574.87      572.42     20.50 o 
   5   6  15      584.28      548.13     20.91 o 
  -7   7  15      167.95      189.58     15.96 o 
  -6   7  15      191.84      176.59     15.96 o 
  -5   7  15     2840.96     2805.55     46.28 o 
  -4   7  15       15.07       11.70      7.70 o 
  -3   7  15      611.01      601.18     17.22 o 
  -2   7  15      548.07      504.65     18.13 o 
  -1   7  15        0.62       21.16      9.17 o 
   0   7  15      257.06      233.70     16.20 o 
   1   7  15       64.54       59.62      9.91 o 
   2   7  15        7.17        3.67      8.38 o 
   3   7  15      738.16      707.74     22.06 o 
   4   7  15       12.51        8.63      9.93 o 
   5   7  15       22.42        9.35      9.94 o 
  -6   8  15      557.85      555.22     22.00 o 
  -5   8  15       10.18       14.52      9.78 o 
  -4   8  15      212.07      242.89     13.46 o 
  -3   8  15        9.56        6.43      8.58 o 
  -2   8  15      199.80      186.11     13.17 o 
  -1   8  15      240.19      220.15     16.04 o 
   0   8  15      364.88      368.79     18.27 o 
   1   8  15      175.90      155.39     13.84 o 
   2   8  15     1384.64     1339.19     29.79 o 
   3   8  15       45.46       42.47     10.72 o 
   4   8  15      388.42      386.10     18.85 o 
  -5   9  15       98.30       93.97     15.35 o 
  -4   9  15        4.00       -0.78     10.02 o 
  -3   9  15      201.12      227.06     17.79 o 
  -2   9  15        9.15       14.05     11.04 o 
  -1   9  15       80.12       69.66     13.82 o 
   0   9  15      480.42      568.02     20.28 o 
   1   9  15       53.35       47.47     10.55 o 
   2   9  15      324.63      331.70     17.32 o 
   3   9  15       23.83        8.24     10.05 o 
  -4  10  15       29.05       35.52     15.66 o 
  -3  10  15      201.63      193.82     17.56 o 
  -2  10  15        0.43       11.08     11.24 o 
  -1  10  15      704.74      711.39     39.96 o 
   0  10  15      209.43      211.59     17.43 o 
   1  10  15      103.69      124.90     13.23 o 
   2  10  15       65.50       62.33     11.94 o 
  -8   0  16       86.18      124.76     19.07 o 
  -6   0  16        4.08       10.44     12.22 o 
  -4   0  16      707.09      704.51     28.97 o 
  -2   0  16     3606.73     3827.90     55.05 o 
   0   0  16      865.12      880.15     29.29 o 
   2   0  16        3.69        2.13     10.30 o 
   4   0  16      372.88      435.78     54.10 o 
   6   0  16      476.26      466.16     28.05 o 
  -8   1  16      129.62      102.10     13.13 o 
  -7   1  16      233.67      224.26     17.04 o 
  -6   1  16      248.46      254.09     15.43 o 
  -5   1  16        7.44        2.16      8.16 o 
  -4   1  16        5.65       -3.20      7.53 o 
  -3   1  16      416.50      414.44     16.42 o 
  -2   1  16       43.60       61.88      7.41 o 
  -1   1  16     2802.21     2848.59     32.09 o 
   0   1  16       68.44       86.72      7.93 o 
   1   1  16       24.33       10.01      6.70 o 
   2   1  16      348.64      335.51     14.78 o 
   3   1  16       27.91       29.90      9.17 o 
   4   1  16      336.40      327.56     22.60 o 
   5   1  16      368.53      352.98     17.16 o 
   6   1  16      112.62      113.02     12.91 o 
  -8   2  16      249.20      253.66     17.31 o 
  -7   2  16       16.04       12.51      9.55 o 
  -6   2  16      111.57      108.49     13.41 o 
  -5   2  16      700.91      697.62     24.28 o 
  -4   2  16      814.30      774.89     23.26 o 
  -3   2  16      699.44      703.65     38.62 o 
  -2   2  16      133.72      106.62      7.33 o 
  -1   2  16      186.06      203.25      9.39 o 
   0   2  16      172.14      187.22     10.23 o 
   1   2  16     1399.23     1286.29     24.44 o 
   2   2  16      105.01      112.59      9.22 o 
   3   2  16     3399.06     3442.39     48.97 o 
   4   2  16      105.17       94.90     11.31 o 
   5   2  16      329.77      366.64     17.46 o 
   6   2  16       76.45       90.91     12.55 o 
  -8   3  16       18.08       11.19      9.85 o 
  -7   3  16       79.85       81.87     12.39 o 
  -6   3  16      246.14      258.83     20.12 o 
  -5   3  16       61.72       70.40     11.07 o 
  -4   3  16     1608.60     1638.45     38.84 o 
  -3   3  16      136.79      141.37      9.52 o 
  -2   3  16      654.90      640.41     16.26 o 
  -1   3  16       46.76       38.60      6.51 o 
   0   3  16      776.33      812.38     18.61 o 
   1   3  16      169.83      143.71      9.57 o 
   2   3  16      175.08      156.37     10.26 o 
   3   3  16      627.81      601.58     19.50 o 
   4   3  16     1357.54     1420.51     30.29 o 
   5   3  16       23.41       27.45     12.43 o 
   6   3  16       25.88       37.35     14.21 o 
  -8   4  16      162.48      156.87     16.30 o 
  -7   4  16       38.52       24.83     10.44 o 
  -6   4  16       11.49       23.90      9.62 o 
  -5   4  16       24.78       15.42      9.26 o 
  -4   4  16      812.39      800.36     22.19 o 
  -3   4  16       85.64       84.76      8.64 o 
  -2   4  16      790.81      752.13     17.77 o 
  -1   4  16        0.06       -6.10      6.10 o 
   0   4  16      676.82      613.53     16.29 o 
   1   4  16      509.37      513.38     15.34 o 
   2   4  16      423.09      417.89     16.91 o 
   3   4  16      996.58      994.30     21.64 o 
   4   4  16      563.49      544.13     31.56 o 
   5   4  16       22.00       31.93     11.47 o 
   6   4  16      253.56      259.97     19.50 o 
  -7   5  16      629.08      625.89     23.20 o 
  -6   5  16      368.26      385.73     18.53 o 
  -5   5  16       14.73        8.38      8.61 o 
  -4   5  16      184.64      187.50     13.67 o 
  -3   5  16       51.98       56.18      9.38 o 
  -2   5  16      728.25      749.85     37.58 o 
  -1   5  16     1055.28      987.28     35.57 o 
   0   5  16       24.57       18.47      9.44 o 
   1   5  16      208.09      206.24     12.60 o 
   2   5  16       24.30       24.61      7.64 o 
   3   5  16      145.42      159.76     12.76 o 
   4   5  16      939.06      952.52     25.47 o 
   5   5  16       19.03       35.89     15.39 o 
  -7   6  16      593.92      618.38     22.83 o 
  -6   6  16       57.38       65.61     11.79 o 
  -5   6  16      630.50      580.06     26.65 o 
  -4   6  16     1981.70     1960.34     36.24 o 
  -3   6  16       80.96       81.57      9.29 o 
  -2   6  16      264.85      270.78     20.54 o 
  -1   6  16        1.00        0.75      8.72 o 
   0   6  16       55.79       42.63      7.93 o 
   1   6  16       27.37       25.05      9.59 o 
   2   6  16      163.32      154.09     12.41 o 
   3   6  16        0.19       -5.01      8.03 o 
   4   6  16      160.52      169.02     13.93 o 
   5   6  16        2.99       19.82     11.49 o 
  -6   7  16     1820.18     1912.96     38.67 o 
  -5   7  16      185.78      182.28     14.55 o 
  -4   7  16        3.75        3.51      8.90 o 
  -3   7  16        3.23       -5.14      7.99 o 
  -2   7  16      753.36      731.07     28.18 o 
  -1   7  16      305.12      288.04     15.42 o 
   0   7  16        8.42        6.43      8.16 o 
   1   7  16        2.27       -1.16      9.68 o 
   2   7  16       83.00       64.62     10.33 o 
   3   7  16       90.69       97.98     12.11 o 
   4   7  16       58.88       57.27     10.99 o 
  -5   8  16        0.72       11.64      9.88 o 
  -4   8  16      100.60       88.98     11.67 o 
  -3   8  16      217.60      235.65     14.94 o 
  -2   8  16       55.13       64.91     19.87 o 
  -1   8  16        8.66       13.91     11.14 o 
   0   8  16      141.89      153.41     16.64 o 
   1   8  16     1594.20     1541.00     31.86 o 
   2   8  16       60.36       78.47     11.52 o 
   3   8  16      205.78      228.91     15.75 o 
  -4   9  16       77.80       74.98     11.88 o 
  -3   9  16       49.68       59.84     13.11 o 
  -2   9  16      523.83      508.26     26.38 o 
  -1   9  16       35.75       22.14     11.49 o 
   0   9  16        8.06        2.69      8.72 o 
   1   9  16      613.12      614.28     21.31 o 
   2   9  16      163.67      164.54     17.65 o 
  -2  10  16      352.11      408.81     22.67 o 
  -1  10  16       75.61       93.99     15.05 o 
   0  10  16      197.69      199.97     17.23 o 
  -7   0  17      308.84      261.19     42.93 o 
  -5   0  17      177.99      179.06     24.70 o 
  -3   0  17     5071.91     5110.79     92.78 o 
  -1   0  17      609.47      626.56     20.28 o 
   1   0  17       93.50       90.99     14.11 o 
   3   0  17     1697.96     1704.91     46.85 o 
   5   0  17       84.22       60.18     16.39 o 
  -8   1  17      439.89      415.70     29.88 o 
  -7   1  17        9.00        1.60      8.78 o 
  -6   1  17      200.66      240.81     15.65 o 
  -5   1  17      555.08      563.93     25.21 o 
  -4   1  17      242.95      250.65     20.54 o 
  -3   1  17      853.86      894.10     27.42 o 
  -2   1  17       68.11       73.09      8.24 o 
  -1   1  17        0.24        8.91      5.91 o 
   0   1  17      354.54      357.03     15.81 o 
   1   1  17     1402.16     1333.87     23.81 o 
   2   1  17      976.25     1014.65     24.31 o 
   3   1  17      157.96      142.20     12.27 o 
   4   1  17       70.61       81.91     18.89 o 
   5   1  17       30.28       27.08     10.40 o 
   6   1  17        1.24        5.00      9.37 o 
  -8   2  17      697.92      699.90     31.46 o 
  -7   2  17       14.64       15.72     11.33 o 
  -6   2  17      261.47      244.88     15.85 o 
  -5   2  17      158.28      180.95     13.89 o 
  -4   2  17        1.18       -0.22      8.21 o 
  -3   2  17      683.49      689.50     21.12 o 
  -2   2  17      883.13      928.10     24.07 o 
  -1   2  17        7.32        8.66      5.97 o 
   0   2  17      294.12      268.00     12.05 o 
   1   2  17       86.89       95.10     10.07 o 
   2   2  17     1480.66     1475.97     33.88 o 
   3   2  17      236.49      256.90     14.51 o 
   4   2  17      503.02      528.43     20.63 o 
   5   2  17       30.14       39.61     10.56 o 
   6   2  17      308.91      335.65     21.33 o 
  -8   3  17       73.87       64.57     12.03 o 
  -7   3  17       38.95       21.45     10.49 o 
  -6   3  17       32.86       18.30      9.47 o 
  -5   3  17     1389.52     1412.23     31.07 o 
  -4   3  17      494.99      495.12     19.09 o 
  -3   3  17      510.72      522.69     18.75 o 
  -2   3  17      694.70      705.42     20.61 o 
  -1   3  17      150.24      129.52      9.49 o 
   0   3  17      295.77      260.47     17.28 o 
   1   3  17        0.07       -6.48      6.48 o 
   2   3  17      105.40      103.55      9.78 o 
   3   3  17        6.26       -8.01      8.01 o 
   4   3  17       69.29       72.79     11.39 o 
   5   3  17      508.09      551.51     24.10 o 
  -7   4  17        0.85       12.32      9.88 o 
  -6   4  17        2.90       -1.94     11.00 o 
  -5   4  17      281.63      302.32     16.72 o 
  -4   4  17        1.53       11.36      8.85 o 
  -3   4  17       85.56       77.89     11.01 o 
  -2   4  17     1015.89     1023.37     24.42 o 
  -1   4  17     1748.44     1624.33     26.32 o 
   0   4  17      336.25      267.72     12.06 o 
   1   4  17        0.73       -3.62      6.78 o 
   2   4  17     1069.99     1008.88     30.19 o 
   3   4  17       66.89       81.79     11.02 o 
   4   4  17      987.81      983.54     44.98 o 
   5   4  17       31.36       14.08     11.48 o 
  -7   5  17       83.38       78.60     12.67 o 
  -6   5  17      289.28      298.62     17.31 o 
  -5   5  17      658.01      605.62     21.42 o 
  -4   5  17       35.20       24.06     10.96 o 
  -3   5  17      134.58      144.14     10.50 o 
  -2   5  17        4.00       11.18      8.55 o 
  -1   5  17       17.72       14.11      8.58 o 
   0   5  17      393.02      364.89     13.70 o 
   1   5  17      455.61      441.87     21.79 o 
   2   5  17      118.75      140.21     19.78 o 
   3   5  17      188.24      190.82     13.90 o 
   4   5  17      101.37      106.99     14.96 o 
   5   5  17        0.05      -10.02     10.02 o 
  -6   6  17      442.49      408.60     19.72 o 
  -5   6  17        2.78        9.03      9.51 o 
  -4   6  17      331.70      342.93     18.93 o 
  -3   6  17     1265.16     1284.44     32.42 o 
  -2   6  17        8.35       -2.93      8.22 o 
  -1   6  17      423.16      408.86     17.00 o 
   0   6  17      161.48      171.59     10.65 o 
   1   6  17      264.46      270.32     18.28 o 
   2   6  17       15.19        9.13      8.96 o 
   3   6  17      430.76      467.56     18.93 o 
   4   6  17      743.84      824.03     24.88 o 
  -6   7  17       43.23       47.11     12.00 o 
  -5   7  17      415.84      453.18     19.80 o 
  -4   7  17       19.52       13.57     12.32 o 
  -3   7  17        0.49       -8.59      8.59 o 
  -2   7  17      115.32       90.88     11.50 o 
  -1   7  17       70.88       59.66     17.39 o 
   0   7  17       23.00        8.54      8.75 o 
   1   7  17      231.00      213.79     14.31 o 
   2   7  17       49.62       50.84     10.64 o 
   3   7  17      280.53      335.40     20.63 o 
  -5   8  17        6.50       18.33     12.90 o 
  -4   8  17      346.75      322.08     21.36 o 
  -3   8  17      260.62      272.39     15.80 o 
  -2   8  17       69.85       62.44     12.99 o 
  -1   8  17      137.81      179.61     42.33 o 
   0   8  17        3.71       -2.89      8.54 o 
   1   8  17      201.88      219.44     14.72 o 
   2   8  17      224.02      219.64     15.70 o 
  -3   9  17      234.49      269.09     19.90 o 
  -2   9  17      214.78      265.91     19.01 o 
  -1   9  17       52.75       81.62     14.19 o 
   0   9  17       73.45       88.43     19.18 o 
   1   9  17      578.25      677.37     25.69 o 
  -6   0  18        0.85        5.59     13.31 o 
  -4   0  18       46.78       32.75     13.23 o 
  -2   0  18     2462.20     2550.77    123.79 o 
   0   0  18     1711.83     1735.65     51.75 o 
   2   0  18      321.27      366.39     23.53 o 
   4   0  18     1587.30     1700.39     82.62 o 
  -7   1  18       16.15       12.94     11.63 o 
  -6   1  18       64.58       60.14     11.39 o 
  -5   1  18        2.48       -4.54      8.83 o 
  -4   1  18       18.08       10.48      9.02 o 
  -3   1  18        9.75        9.07      8.93 o 
  -2   1  18       36.10       35.45      9.49 o 
  -1   1  18        0.40        4.63      6.03 o 
   0   1  18        0.02        6.47      7.12 o 
   1   1  18       35.88       39.11      9.21 o 
   2   1  18      363.89      349.88     23.17 o 
   3   1  18      845.06      817.20     23.34 o 
   4   1  18        0.16       -0.33      9.43 o 
   5   1  18        1.85       -5.71      9.32 o 
  -7   2  18      279.86      292.09     17.90 o 
  -6   2  18      167.72      153.76     15.79 o 
  -5   2  18     1527.27     1545.59     33.31 o 
  -4   2  18      273.68      254.98     15.19 o 
  -3   2  18      379.66      370.40     17.01 o 
  -2   2  18      744.63      781.99     18.74 o 
  -1   2  18      270.93      256.12     11.54 o 
   0   2  18      636.88      710.84     18.17 o 
   1   2  18      247.26      237.47     11.93 o 
   2   2  18      192.86      238.36     14.25 o 
   3   2  18      793.76      780.56     23.27 o 
   4   2  18      292.95      322.77     17.18 o 
   5   2  18      607.53      631.21     22.61 o 
  -7   3  18        3.90        1.79     16.55 o 
  -6   3  18        2.83       -2.90      8.72 o 
  -5   3  18      562.58      538.59     20.85 o 
  -4   3  18     1373.30     1466.08     31.80 o 
  -3   3  18       15.36       24.72      9.74 o 
  -2   3  18      582.59      616.68     21.81 o 
  -1   3  18        8.14       10.82      6.98 o 
   0   3  18        0.25       -1.83      6.99 o 
   1   3  18        0.17       -0.64      6.87 o 
   2   3  18      331.69      345.53     16.29 o 
   3   3  18        1.34       -8.14      8.14 o 
   4   3  18      112.48      102.57     12.47 o 
   5   3  18       89.14       74.65     14.07 o 
  -7   4  18      193.54      179.98     15.68 o 
  -6   4  18      176.12      179.75     15.44 o 
  -5   4  18     1042.55     1053.79     29.28 o 
  -4   4  18      536.29      542.91     24.78 o 
  -3   4  18      289.70      273.20     15.64 o 
  -2   4  18     1075.96     1066.43     26.82 o 
  -1   4  18      323.48      295.13     15.05 o 
   0   4  18      289.60      284.07     12.68 o 
   1   4  18       47.33       48.46      8.43 o 
   2   4  18      236.12      230.31     12.62 o 
   3   4  18     1338.42     1282.89     34.38 o 
   4   4  18       21.14        5.00     10.79 o 
  -6   5  18      246.48      230.45     34.25 o 
  -5   5  18       37.20       28.83     14.60 o 
  -4   5  18      402.98      408.36     18.52 o 
  -3   5  18      212.12      234.50     18.49 o 
  -2   5  18        0.07       -0.11      8.06 o 
  -1   5  18       21.84       22.38      9.15 o 
   0   5  18        0.79        2.81      7.05 o 
   1   5  18      471.33      441.60     15.46 o 
   2   5  18      302.83      303.13     15.72 o 
   3   5  18      169.89      145.24     15.18 o 
   4   5  18      228.63      249.14     18.77 o 
  -6   6  18      240.88      206.89     16.40 o 
  -5   6  18      150.53      144.39     14.77 o 
  -4   6  18      110.72      126.87     13.21 o 
  -3   6  18      167.58      185.43     22.78 o 
  -2   6  18      268.81      324.22     16.08 o 
  -1   6  18       62.53       75.31     12.31 o 
   0   6  18     1522.98     1452.61     26.56 o 
   1   6  18       88.19      102.73     12.48 o 
   2   6  18      125.79      140.44     12.98 o 
   3   6  18        5.27        2.24      8.67 o 
  -5   7  18       23.24       21.28     13.84 o 
  -4   7  18       59.09       57.84     14.53 o 
  -3   7  18        4.75       14.20     10.27 o 
  -2   7  18      559.23      596.91     20.80 o 
  -1   7  18       92.19       72.46     13.49 o 
   0   7  18        0.23        3.12      8.56 o 
   1   7  18       70.09       78.51     11.36 o 
   2   7  18       64.26       44.31     10.63 o 
  -4   8  18      136.95      146.87     17.95 o 
  -3   8  18      243.88      249.16     18.21 o 
  -2   8  18      110.66      134.75     15.57 o 
  -1   8  18       87.79      102.08     14.68 o 
   0   8  18       20.82        7.42     11.34 o 
   1   8  18      108.72      125.44     13.03 o 
  -7   0  19      151.94      195.82     32.93 o 
  -5   0  19      249.00      281.01     33.52 o 
  -3   0  19     1407.60     1391.74     48.52 o 
  -1   0  19      869.51      898.75     25.98 o 
   1   0  19     5396.01     5605.57     98.62 o 
   3   0  19      274.73      331.09     24.11 o 
  -7   1  19        0.61       -9.05      9.60 o 
  -6   1  19     1156.14     1199.47     30.68 o 
  -5   1  19        2.91       -0.10      9.24 o 
  -4   1  19      833.76      778.23     24.05 o 
  -3   1  19      478.21      493.71     24.87 o 
  -2   1  19       26.93       31.77     13.58 o 
  -1   1  19       95.58      107.67      9.46 o 
   0   1  19       54.32       41.08      9.44 o 
   1   1  19      363.17      362.29     20.29 o 
   2   1  19      431.45      441.49     18.33 o 
   3   1  19        6.43        3.99      9.02 o 
   4   1  19       81.87      103.02     12.86 o 
  -7   2  19       11.86       14.18     11.97 o 
  -6   2  19      484.67      472.06     21.20 o 
  -5   2  19       37.25       52.48     10.71 o 
  -4   2  19     1291.59     1292.11     30.18 o 
  -3   2  19       56.41       48.17     10.70 o 
  -2   2  19      241.51      259.94     17.32 o 
  -1   2  19       13.96       19.27      9.00 o 
   0   2  19       21.38       15.62      7.56 o 
   1   2  19      387.67      410.60     17.32 o 
   2   2  19      141.36      129.71     12.67 o 
   3   2  19       11.34       10.43      9.00 o 
   4   2  19      792.98      801.65     26.48 o 
  -6   3  19      118.36       99.36     13.21 o 
  -5   3  19        9.38       20.36      9.90 o 
  -4   3  19      149.12      169.39     14.16 o 
  -3   3  19      810.99      828.42     24.18 o 
  -2   3  19       14.39       21.08     11.98 o 
  -1   3  19      880.92      883.11     23.41 o 
   0   3  19      226.25      219.28     14.27 o 
   1   3  19      168.58      172.79     13.24 o 
   2   3  19        0.48       -6.39     11.54 o 
   3   3  19       12.17       -0.94      8.94 o 
   4   3  19       61.27       73.24     14.19 o 
  -6   4  19      550.13      568.76     27.13 o 
  -5   4  19      302.10      268.81     16.94 o 
  -4   4  19      689.58      657.00     35.35 o 
  -3   4  19       62.51       49.69     13.23 o 
  -2   4  19      428.36      480.28     18.67 o 
  -1   4  19      557.24      575.85     20.19 o 
   0   4  19       22.81       18.41      7.81 o 
   1   4  19      367.45      409.21     15.16 o 
   2   4  19        6.97        6.71     10.03 o 
   3   4  19      128.28      150.17     21.26 o 
   4   4  19      184.04      173.86     26.29 o 
  -6   5  19      140.28      167.02     18.51 o 
  -5   5  19     1061.11     1072.44     31.07 o 
  -4   5  19        0.03        0.72      9.45 o 
  -3   5  19      103.68      109.14     16.36 o 
  -2   5  19       24.74       50.99     10.65 o 
  -1   5  19        1.50        2.26     13.86 o 
   0   5  19       42.13       56.88      9.22 o 
   1   5  19      155.49      130.83     10.79 o 
   2   5  19        9.44        2.15      9.03 o 
   3   5  19      114.81      122.89     15.35 o 
  -5   6  19       12.45       22.40     10.82 o 
  -4   6  19       63.31       61.49     14.52 o 
  -3   6  19       97.74      102.80     15.92 o 
  -2   6  19      466.49      467.22     24.87 o 
  -1   6  19     1522.30     1471.87     31.47 o 
   0   6  19      144.28      141.11     15.62 o 
   1   6  19      638.02      626.69     21.37 o 
   2   6  19      148.45      134.65     14.26 o 
  -4   7  19        0.03        7.68     12.74 o 
  -3   7  19      118.98       97.46     19.78 o 
  -2   7  19       39.93       28.60     10.14 o 
  -1   7  19       12.11       31.23     12.60 o 
   0   7  19       37.58       50.59     15.81 o 
   1   7  19        0.54       -2.86      8.96 o 
  -2   8  19        3.38        8.03     25.00 o 
  -1   8  19       29.24       12.45     11.90 o 
  -6   0  20      119.61      105.00     19.07 o 
  -4   0  20        5.09        5.20     15.29 o 
  -2   0  20      453.41      457.96     26.79 o 
   0   0  20     2496.58     2476.85     57.07 o 
   2   0  20      316.81      345.65     24.44 o 
   4   0  20      599.22      670.34     60.57 o 
  -6   1  20      195.11      204.78     18.33 o 
  -5   1  20      622.50      637.71     22.95 o 
  -4   1  20       13.30       20.20     10.67 o 
  -3   1  20      391.87      377.70     18.40 o 
  -2   1  20       51.24       55.66     11.72 o 
  -1   1  20      465.70      471.10     18.76 o 
   0   1  20        1.51       -5.63      8.26 o 
   1   1  20      448.56      440.23     21.83 o 
   2   1  20       11.42        2.76      9.12 o 
   3   1  20       77.47       98.35     15.36 o 
   4   1  20       74.50       70.36     12.39 o 
  -6   2  20        5.72       -6.45      9.82 o 
  -5   2  20     1427.64     1476.56     41.68 o 
  -4   2  20      204.24      235.66     18.63 o 
  -3   2  20     1206.17     1217.31     29.55 o 
  -2   2  20       46.00       57.33     13.45 o 
  -1   2  20      259.58      296.96     15.96 o 
   0   2  20       10.29       10.89      8.78 o 
   1   2  20      103.87      118.50     12.29 o 
   2   2  20       23.42       33.46     10.41 o 
   3   2  20        0.84        2.19      9.38 o 
  -6   3  20      164.67      155.07     15.78 o 
  -5   3  20      121.97       98.98     13.43 o 
  -4   3  20       72.46       58.88     11.97 o 
  -3   3  20        4.34       17.83     12.45 o 
  -2   3  20      349.78      384.15     36.35 o 
  -1   3  20      111.79       99.63     11.81 o 
   0   3  20     1374.40     1405.29     26.52 o 
   1   3  20      384.19      401.93     17.45 o 
   2   3  20      653.57      677.07     22.45 o 
   3   3  20       22.82       25.76     10.22 o 
  -5   4  20      560.02      587.32     22.64 o 
  -4   4  20        0.87        1.66      9.97 o 
  -3   4  20      200.43      196.78     18.78 o 
  -2   4  20        7.24        7.63     12.59 o 
  -1   4  20      227.03      250.20     15.33 o 
   0   4  20      457.53      449.15     16.06 o 
   1   4  20      127.84      138.43     11.40 o 
   2   4  20       95.45       97.78     12.20 o 
   3   4  20       72.36      103.61     15.07 o 
  -5   5  20      149.67      157.52     15.45 o 
  -4   5  20      334.88      418.48     24.45 o 
  -3   5  20       15.81       36.38     14.19 o 
  -2   5  20        3.61       10.80     12.68 o 
  -1   5  20        1.33       -4.16      8.77 o 
   0   5  20     1003.49     1019.15     26.59 o 
   1   5  20      141.55      162.64     13.29 o 
   2   5  20      273.60      258.66     18.61 o 
  -4   6  20        0.61       14.31     12.93 o 
  -3   6  20        6.61        7.88     12.74 o 
  -2   6  20        0.09       -5.23     11.73 o 
  -1   6  20       31.46       39.66     10.76 o 
   0   6  20      880.54      931.37     38.23 o 
   1   6  20       25.26       10.39     10.69 o 
  -2   7  20      161.17      179.65     17.83 o 
  -1   7  20      110.59      113.90     16.07 o 
  -5   0  21       25.42       30.21     28.81 o 
  -3   0  21        3.48        5.09     14.54 o 
  -1   0  21      237.86      242.87     35.87 o 
   1   0  21      427.95      552.71     29.81 o 
   3   0  21      429.02      432.87     28.55 o 
  -5   1  21       19.06       16.43     14.09 o 
  -4   1  21       71.38       68.42     12.44 o 
  -3   1  21        1.25       16.15     10.71 o 
  -2   1  21       97.39       87.73     29.55 o 
  -1   1  21        0.58       20.19     16.20 o 
   0   1  21      231.43      233.03     14.60 o 
   1   1  21      711.57      786.31     31.26 o 
   2   1  21      100.48       99.47     12.64 o 
   3   1  21        0.17       -9.63      9.63 o 
  -5   2  21       12.75        9.14     10.16 o 
  -4   2  21     1389.70     1415.87     33.36 o 
  -3   2  21        0.01       -0.02     12.90 o 
  -2   2  21     1340.91     1447.84     39.39 o 
  -1   2  21       93.75      116.22     17.14 o 
   0   2  21      283.54      298.92     15.81 o 
   1   2  21      344.98      319.04     23.86 o 
   2   2  21       86.82       77.77     12.12 o 
  -5   3  21        1.23       14.48     10.45 o 
  -4   3  21        4.01       -0.66      9.90 o 
  -3   3  21       14.01       32.27     16.84 o 
  -2   3  21       18.70       36.00     14.09 o 
  -1   3  21      143.44      154.91     17.42 o 
   0   3  21       11.62       13.81     11.14 o 
   1   3  21       14.72       14.64      9.53 o 
   2   3  21       97.40      104.52     12.57 o 
  -4   4  21      292.96      270.50     21.50 o 
  -3   4  21        0.03      -10.88     12.81 o 
  -2   4  21     1926.25     2069.38     48.13 o 
  -1   4  21       54.42       93.30     12.53 o 
   0   4  21       13.09       23.35     10.13 o 
   1   4  21      329.54      318.93     19.35 o 
  -3   5  21       56.65       41.90     14.74 o 
  -2   5  21      119.70      105.33     16.96 o 
  -1   5  21       46.20       62.45     11.72 o 
   0   5  21      125.90      142.77     13.85 o 
   1   5  21      250.21      251.05     27.71 o 
  -4   0  22       36.51       46.26     40.58 o 
  -2   0  22       24.29       57.04     25.29 o 
   0   0  22       47.40       77.04     28.81 o 
  -4   1  22      190.30      222.69     17.00 o 
  -3   1  22       82.48      105.30     16.49 o 
  -2   1  22        3.71       20.95     16.84 o 
  -1   1  22      465.67      545.18     33.65 o 
   0   1  22      390.16      449.96     23.42 o 
   1   1  22        5.13        3.88      9.91 o 
  -4   2  22        8.08       25.20     14.23 o 
  -3   2  22      546.63      534.70     26.81 o 
  -2   2  22        6.58       11.56     18.67 o 
  -1   2  22     1522.28     1658.97     53.60 o 
   0   2  22      531.52      588.82     42.79 o 
   1   2  22        4.04        2.98     10.95 o 
  -3   3  22      183.99      229.66     20.87 o 
  -2   3  22        0.76        3.21     13.50 o 
  -1   3  22        3.01       -1.18     14.28 o 
   0   3  22       84.15      115.47     30.54 o 
   1   3  22       61.05       66.05     11.95 o 
  -2   4  22      153.81      153.76     19.77 o 
  -1   4  22     1171.16     1166.48     77.43 o 
  -1   0  23       25.29       14.11     25.29 o 
  -2   1  23      409.63      410.57     31.59 o 
  -1   1  23       16.08       -2.45     17.05 o 
                                                 
