# Supplementary material for: Di-μ-oxido-bis­({2,2′-[ethane-1,2-diylbis(nitrilo­methanylyl­idene)]diphenolato}titanium(IV)) chloro­form disolvate
Source: Acta Crystallogr Sect E Struct Rep Online. 2013 Oct 31;69(Pt 11):m626–7. doi: 10.1107/S1600536813029371 (PMC3884274; doi:10.1107/S1600536813029371)
Supplement: Supplementary file 3 [file e-69-0m626-Isup3.mol]

@<TRIPOS>MOLECULE
a
    77    87     2     0     0
SMALL
NO_CHARGES
****
Generated from the CSD

@<TRIPOS>ATOM
     1 Ti1      3.6090  10.2993   8.7595   Ti.oh     1 RES1   0.0000
     2 O3       2.0032  10.8439   9.3719   O.3       1 RES1   0.0000
     3 O1       2.8174   8.7369   7.8656   O.3       1 RES1   0.0000
     4 O2       4.4059   9.3221  10.1487   O.3       1 RES1   0.0000
     5 N1       3.4754  11.0236   6.7393   N.2       1 RES1   0.0000
     6 N2       5.6962  10.2471   7.9061   N.2       1 RES1   0.0000
     7 C11      1.7546   8.7349   7.0691   C.2       1 RES1   0.0000
     8 C12      0.8609   7.6510   7.1069   C.2       1 RES1   0.0000
     9 H12      1.0235   6.9279   7.7007   H         1 RES1   0.0000
    10 C13     -0.2500   7.6281   6.2888   C.2       1 RES1   0.0000
    11 H13     -0.8627   6.9039   6.3454   H         1 RES1   0.0000
    12 C14     -0.4827   8.6639   5.3745   C.2       1 RES1   0.0000
    13 H14     -1.2460   8.6399   4.8097   H         1 RES1   0.0000
    14 C15      0.3908   9.7055   5.2998   C.2       1 RES1   0.0000
    15 H15      0.2383  10.3976   4.6665   H         1 RES1   0.0000
    16 C16      1.5191   9.7767   6.1442   C.2       1 RES1   0.0000
    17 C17      2.5198  10.7770   5.9146   C.2       1 RES1   0.0000
    18 H17      2.4744  11.2834   5.1127   H         1 RES1   0.0000
    19 C18      4.6516  11.7738   6.3264   C.3       1 RES1   0.0000
    20 H18A     4.7401  12.6034   6.8603   H         1 RES1   0.0000
    21 H18B     4.5909  12.0167   5.3693   H         1 RES1   0.0000
    22 C21      5.6251   9.0928  10.6313   C.2       1 RES1   0.0000
    23 C22      5.7557   8.5745  11.9162   C.2       1 RES1   0.0000
    24 H22      4.9798   8.4279  12.4434   H         1 RES1   0.0000
    25 C23      7.0039   8.2709  12.4368   C.2       1 RES1   0.0000
    26 H23      7.0746   7.9248  13.3191   H         1 RES1   0.0000
    27 C24      8.1472   8.4668  11.6842   C.2       1 RES1   0.0000
    28 H24      8.9973   8.2273  12.0326   H         1 RES1   0.0000
    29 C25      8.0412   9.0165  10.4177   C.2       1 RES1   0.0000
    30 H25      8.8284   9.1738   9.9094   H         1 RES1   0.0000
    31 C26      6.7929   9.3449   9.8737   C.2       1 RES1   0.0000
    32 C27      6.7599   9.9189   8.5410   C.2       1 RES1   0.0000
    33 H27      7.5921  10.0619   8.1060   H         1 RES1   0.0000
    34 C28      5.8400  10.8468   6.5722   C.3       1 RES1   0.0000
    35 H28A     5.8640  10.1364   5.8824   H         1 RES1   0.0000
    36 H28B     6.6855  11.3590   6.5201   H         1 RES1   0.0000
    37 Ti1      2.5148  12.6181   9.8322   Ti.oh     1 RES1   0.0000
    38 O3       4.1206  12.0735   9.2198   O.3       1 RES1   0.0000
    39 O1       3.3064  14.1805  10.7261   O.3       1 RES1   0.0000
    40 O2       1.7179  13.5953   8.4431   O.3       1 RES1   0.0000
    41 N1       2.6483  11.8938  11.8524   N.2       1 RES1   0.0000
    42 N2       0.4276  12.6703  10.6856   N.2       1 RES1   0.0000
    43 C11      4.3692  14.1825  11.5226   C.2       1 RES1   0.0000
    44 C12      5.2629  15.2664  11.4849   C.2       1 RES1   0.0000
    45 H12      5.1002  15.9895  10.8910   H         1 RES1   0.0000
    46 C13      6.3738  15.2893  12.3029   C.2       1 RES1   0.0000
    47 H13      6.9865  16.0135  12.2464   H         1 RES1   0.0000
    48 C14      6.6064  14.2535  13.2172   C.2       1 RES1   0.0000
    49 H14      7.3698  14.2775  13.7820   H         1 RES1   0.0000
    50 C15      5.7330  13.2119  13.2920   C.2       1 RES1   0.0000
    51 H15      5.8855  12.5198  13.9252   H         1 RES1   0.0000
    52 C16      4.6047  13.1407  12.4475   C.2       1 RES1   0.0000
    53 C17      3.6040  12.1404  12.6771   C.2       1 RES1   0.0000
    54 H17      3.6493  11.6340  13.4790   H         1 RES1   0.0000
    55 C18      1.4721  11.1436  12.2653   C.3       1 RES1   0.0000
    56 H18A     1.3837  10.3140  11.7314   H         1 RES1   0.0000
    57 H18B     1.5329  10.9007  13.2224   H         1 RES1   0.0000
    58 C21      0.4987  13.8246   7.9604   C.2       1 RES1   0.0000
    59 C22      0.3681  14.3429   6.6755   C.2       1 RES1   0.0000
    60 H22      1.1440  14.4895   6.1483   H         1 RES1   0.0000
    61 C23     -0.8801  14.6465   6.1550   C.2       1 RES1   0.0000
    62 H23     -0.9508  14.9926   5.2726   H         1 RES1   0.0000
    63 C24     -2.0234  14.4506   6.9076   C.2       1 RES1   0.0000
    64 H24     -2.8735  14.6901   6.5592   H         1 RES1   0.0000
    65 C25     -1.9174  13.9009   8.1740   C.2       1 RES1   0.0000
    66 H25     -2.7047  13.7436   8.6823   H         1 RES1   0.0000
    67 C26     -0.6691  13.5725   8.7180   C.2       1 RES1   0.0000
    68 C27     -0.6362  12.9985  10.0507   C.2       1 RES1   0.0000
    69 H27     -1.4683  12.8555  10.4857   H         1 RES1   0.0000
    70 C28      0.2837  12.0706  12.0196   C.3       1 RES1   0.0000
    71 H28A     0.2598  12.7810  12.7093   H         1 RES1   0.0000
    72 H28B    -0.5618  11.5584  12.0716   H         1 RES1   0.0000
    73 C1       4.4407   6.1921   7.6213   C.3       2 RES2   0.0000
    74 H1       3.8503   6.9314   7.9442   H         2 RES2   0.0000
    75 Cl1      5.9145   6.2072   8.5771   Cl        2 RES2   0.0000
    76 Cl2      3.5729   4.6683   7.8100   Cl        2 RES2   0.0000
    77 Cl3      4.8161   6.4854   5.9181   Cl        2 RES2   0.0000
@<TRIPOS>BOND
     1     1     2    1
     2     1     3    1
     3     1     4    1
     4     1     5   un
     5     1     6   un
     6     1    37   un
     7     1    38    1
     8     2    37    1
     9     3     7    1
    10     4    22    1
    11     5    17   un
    12     5    19    1
    13     6    32   un
    14     6    34    1
    15     7     8   un
    16     7    16   un
    17     8     9    1
    18     8    10   un
    19    10    11    1
    20    10    12   un
    21    12    13    1
    22    12    14   un
    23    14    15    1
    24    14    16   un
    25    16    17   un
    26    17    18    1
    27    19    20    1
    28    19    21    1
    29    19    34    1
    30    22    23   un
    31    22    31   un
    32    23    24    1
    33    23    25   un
    34    25    26    1
    35    25    27   un
    36    27    28    1
    37    27    29   un
    38    29    30    1
    39    29    31   un
    40    31    32   un
    41    32    33    1
    42    34    35    1
    43    34    36    1
    44    37    38    1
    45    37    39    1
    46    37    40    1
    47    37    41   un
    48    37    42   un
    49    39    43    1
    50    40    58    1
    51    41    53   un
    52    41    55    1
    53    42    68   un
    54    42    70    1
    55    43    44   un
    56    43    52   un
    57    44    45    1
    58    44    46   un
    59    46    47    1
    60    46    48   un
    61    48    49    1
    62    48    50   un
    63    50    51    1
    64    50    52   un
    65    52    53   un
    66    53    54    1
    67    55    56    1
    68    55    57    1
    69    55    70    1
    70    58    59   un
    71    58    67   un
    72    59    60    1
    73    59    61   un
    74    61    62    1
    75    61    63   un
    76    63    64    1
    77    63    65   un
    78    65    66    1
    79    65    67   un
    80    67    68   un
    81    68    69    1
    82    70    71    1
    83    70    72    1
    84    73    74    1
    85    73    75    1
    86    73    76    1
    87    73    77    1
@<TRIPOS>SUBSTRUCTURE
     1 RES1        1 GROUP             0 ****  ****    0  
     2 RES2       73 GROUP             0 ****  ****    0  
@<TRIPOS>CRYSIN
    8.8115   11.4587   18.7850   90.0000   98.2260   90.0000   231     1
